# Supplementary material for: Using NGS to Uncover the Corruption of a Peptide Phage Display Selection
Source: Curr Issues Mol Biol. 2024 Sep 21;46(9):10590–605. doi: 10.3390/cimb46090627 (PMC11431649; doi:10.3390/cimb46090627)
Supplement: Supplementary file 1 [file cimb-46-00627-s001.zip]

Archive with 3 entries (3 files):
- NGS Data of the 3rd Round Eluate.csv
- NGS Data of the Naive Library.csv
- Supplementary Materials.pdf
