# Supplementary material for: Using NGS to Uncover the Corruption of a Peptide Phage Display Selection
Source: Curr Issues Mol Biol. 2024 Sep 21;46(9):10590–605. doi: 10.3390/cimb46090627 (PMC11431649; doi:10.3390/cimb46090627)
Supplement: Supplementary file 1 [file cimb-46-00627-s001.zip › NGS Data of the 3rd Round Eluate.csv]

AA	Copy Number (Frequency)	Relative Abundance (%)
WSLGYTGGGGS	24041114	94.95879457
HWARMVNGGGS	202655	0.800456855
HGHSGYLGGGS	149266	0.589578313
HFYGPGPGGGS	133813	0.52854128
SWTVWRSGGGS	66351	0.262076499
SHWRNPSGGGS	41319	0.163203853
EWHHKYTGGGS	21826	0.086209426
HFQHSHTGGGS	21323	0.084222652
SILSRLGGGGS	18799	0.07425323
GYALQSHGGGS	18510	0.073111724
GTVLATAGGGS	12987	0.051296702
LPYLHEHGGGS	11360	0.044870296
HMQFTRAGGGS	11354	0.044846597
HSYWHPEGGGS	11147	0.044028978
RLSAPAWGGGS	10982	0.043377253
SWPSRIPGGGS	9358	0.036962696
NQVLARHGGGS	8151	0.032195227
LVPIHVPGGGS	7909	0.031239364
WHWPLTVGGGS	7854	0.031022122
EPHSHHHGGGS	7780	0.030729833
TNRGADVGGGS	7545	0.029801618
HSLGASHGGGS	6628	0.026179606
HSRLPTPGGGS	6285	0.024824807
HPSTWHKGGGS	6175	0.024390324
IAKLPRMGGGS	5971	0.023584554
WANNIGRGGGS	5630	0.022237656
VPSANAIGGGS	5505	0.021743924
QLHSHSYGGGS	5393	0.021301541
QHNLTSRGGGS	5264	0.02079201
TKLDSVSGGGS	4912	0.019401663
TYFQHSPGGGS	4723	0.018655142
KPNSSSWGGGS	4637	0.018315455
HMFSVIGGGGS	4255	0.016806612
GSWTTGQGGGS	4222	0.016676267
SAIERLHGGGS	3941	0.015566359
HYTAPYQGGGS	3941	0.015566359
AQKSDIHGGGS	3913	0.015455763
SPWGTFSGGGS	3876	0.015309619
GWYASGRGGGS	3803	0.01502128
GTIVAYAGGGS	3720	0.014693442
GMFLAADGGGS	3605	0.014239209
YPLVGHFGGGS	3426	0.013532186
AQTLNLFGGGS	3399	0.01342554
SSVSRPPGGGS	3247	0.012825163
SGLHYALGGGS	3168	0.012513125
FTTHHPAGGGS	3058	0.012078641
STVLPWDGGGS	3046	0.012031243
DSYRYSTGGGS	2979	0.011766603
FSQRLYTGGGS	2850	0.011257073
SPSWLPIGGGS	2842	0.011225474
TYEGSRHGGGS	2839	0.011213624
TISPLPGGGGS	2804	0.011075379
TAYGSSLGGGS	2774	0.010956884
SAIRSAAGGGS	2756	0.010885787
LTGRLTMGGGS	2715	0.010723843
LVTVHYSGGGS	2707	0.010692244
NPEYSRDGGGS	2671	0.010550049
SLYATGQGGGS	2583	0.010202463
HWALHTNGGGS	2547	0.010060268
QNNIHTPGGGS	2525	0.009973371
SITRLITGGGS	2214	0.008744968
TLTRTSNGGGS	2167	0.008559325
SGTVWRSGGGS	2129	0.008409231
WRLGDTGGGGS	2066	0.00816039
LPLRLHAGGGS	2058	0.008128791
ARATPSLGGGS	2047	0.008085343
DPGFRGTGGGS	2040	0.008057694
HDTWRSWGGGS	2033	0.008030045
IGTGHGHGGGS	2032	0.008026095
IPVAYRVGGGS	1995	0.007879951
SPHYRQMGGGS	1994	0.007876001
HYPYLSSGGGS	1977	0.007808853
TLAANQLGGGS	1951	0.007706157
GRLGYTGGGGS	1950	0.007702208
AHRLMHVGGGS	1938	0.007654809
FSNYHRSGGGS	1856	0.007330922
FNAQAPNGGGS	1853	0.007319072
WRRGYTGGGGS	1847	0.007295373
SFEVWHYGGGS	1825	0.007208476
TLHPYFIGGGS	1793	0.007082081
RVPSVEWGGGS	1775	0.007010984
HPNHSINGGGS	1744	0.006888538
SHGRNPSGGGS	1739	0.006868789
FNPTLRNGGGS	1717	0.006781892
ALWTFPRGGGS	1700	0.006714745
HGDHVSHGGGS	1593	0.006292111
FQPQWWLGGGS	1591	0.006284211
YHRSVHTGGGS	1591	0.006284211
WVGFALQGGGS	1572	0.006209164
YWARMVNGGGS	1565	0.006181515
ASILTQNGGGS	1551	0.006126217
NGHSGDLGGGS	1535	0.00606302
SATLFWAGGGS	1501	0.005928725
EMTLSLGGGGS	1492	0.005893176
SFPDFASGGGS	1492	0.005893176
HDPVHTHGGGS	1479	0.005841828
HGHSGHLGGGS	1451	0.005731232
SPPWSFLGGGS	1368	0.005403395
HAMAKLPGGGS	1359	0.005367846
DYRPKLLGGGS	1335	0.00527305
GGVHVQYGGGS	1327	0.005241451
HGKILLTGGGS	1322	0.005221702
YGDMPRFGGGS	1290	0.005095307
VITPIYPGGGS	1272	0.005024209
HLAVGSYGGGS	1250	0.004937313
VMAYANHGGGS	1248	0.004929413
NGARRVNGGGS	1245	0.004917563
YAHLGTHGGGS	1230	0.004858316
NSMKHVHGGGS	1216	0.004803018
SGPRTSPGGGS	1209	0.004775369
IIDWTDSGGGS	1205	0.004759569
SSDWFVQGGGS	1205	0.004759569
HGSSGPAGGGS	1178	0.004652923
GWRAIDNGGGS	1154	0.004558127
QGGTSTPGGGS	1138	0.004494929
SPMSTMSGGGS	1122	0.004431732
RTTWTDFGGGS	1097	0.004332985
SHGRNPYGGGS	1093	0.004317186
YSVTGPIGGGS	1077	0.004253988
NSNWVKHGGGS	1043	0.004119694
HGWYHAHGGGS	1041	0.004111794
HELFNPWGGGS	1038	0.004099944
LAGSLNLGGGS	1022	0.004036747
DPHTHPLGGGS	1017	0.004016997
GFSRPHNGGGS	998	0.00394195
NKPYLYPGGGS	986	0.003894552
HLSSQKAGGGS	972	0.003839254
YGHSGYLGGGS	970	0.003831355
HLVNKNLGGGS	957	0.003780006
SSTYPRIGGGS	953	0.003764207
ALAPWHGGGGS	937	0.003701009
LSNAPKRGGGS	932	0.00368126
MPSFNGAGGGS	927	0.003661511
NVQNMRVGGGS	917	0.003622012
GTLALYRGGGS	914	0.003610163
HLSSIPGGGGS	906	0.003578564
LTSLDTYGGGS	894	0.003531166
SAGSLAIGGGS	878	0.003467968
HGHSGDLGGGS	864	0.00341267
TLSLPPVGGGS	855	0.003377122
GLTPKLFGGGS	848	0.003349473
ANFPTEGGGGS	842	0.003325774
LVPLSSLGGGS	840	0.003317874
FLLGYTGGGGS	837	0.003306024
NGPISLWGGGS	826	0.003262576
HQFSDARGGGS	810	0.003199379
HVSPLNWGGGS	805	0.003179629
KCCWHIQGGGS	804	0.003175679
NGHSGDIGGGS	802	0.00316778
NGHSGYLGGGS	800	0.00315988
FKAADQRGGGS	799	0.00315593
FSHTRAYGGGS	788	0.003112482
TSNTLHPGGGS	784	0.003096682
ISPNSKTGGGS	776	0.003065084
FSFGTRPGGGS	774	0.003057184
HVSIMLTGGGS	767	0.003029535
YHDNYQTGGGS	761	0.003005836
HDFSMTVGGGS	756	0.002986087
HDSVHFDGGGS	740	0.002922889
WSLGSPGGGGS	725	0.002863641
SDFMQWDGGGS	716	0.002828093
HHRFEEKGGGS	708	0.002796494
HFYGPSPGGGS	684	0.002701697
YLTELFTGGGS	667	0.00263455
SGTVWRLGGGS	666	0.0026306
LTFKNHPGGGS	658	0.002599001
LNGLARPGGGS	657	0.002595051
YGQSITEGGGS	656	0.002591102
WSLPVPRGGGS	652	0.002575302
WQPTSIFGGGS	640	0.002527904
NGARRGNGGGS	636	0.002512105
YVIPRFEGGGS	630	0.002488406
VGTYSHIGGGS	628	0.002480506
NVDGPGPGGGS	625	0.002468656
LATKIKHGGGS	624	0.002464706
WSRFSPGGGGS	621	0.002452857
HFPHPRGGGGS	617	0.002437057
YPAWQAVGGGS	616	0.002433108
APNARLSGGGS	612	0.002417308
GYRLPDAGGGS	609	0.002405459
GRLGDTGGGGS	609	0.002405459
WPTVSQTGGGS	606	0.002393609
FPTITPNGGGS	590	0.002330412
KINTVFGGGGS	590	0.002330412
QTFTLATGGGS	589	0.002326462
AQLKWPSGGGS	580	0.002290913
NGHYGDIGGGS	569	0.002247465
LLAGPFRGGGS	568	0.002243515
NGESRGNGGGS	567	0.002239565
YAMPHSDGGGS	565	0.002231665
EGHHKDTGGGS	556	0.002196117
CRLGYTGGGGS	547	0.002160568
WSLVSPGGGGS	542	0.002140819
WLLGSTGGGGS	535	0.00211317
CLLGYTGGGGS	532	0.00210132
GMAHGPAGGGS	531	0.00209737
WSLGEKGGGGS	528	0.002085521
TWTLARPGGGS	512	0.002022323
WILVSPGGGGS	512	0.002022323
STFTMSSGGGS	509	0.002010474
GNHLMYVGGGS	498	0.001967025
HFYGSGPGGGS	498	0.001967025
SHRRNPSGGGS	496	0.001959126
DQAVLLGGGGS	494	0.001951226
YGTSLSRGGGS	492	0.001943326
SPSTFMWGGGS	492	0.001943326
LNSSLRLGGGS	489	0.001931477
TWSAALKGGGS	488	0.001927527
SEDYASSGGGS	487	0.001923577
GRRGYTGGGGS	486	0.001919627
GSLGDTGGGGS	483	0.001907778
KLWLVSGGGGS	482	0.001903828
GDGVPIPGGGS	482	0.001903828
SYKGPTLGGGS	481	0.001899878
WGGLHTSGGGS	479	0.001891978
GLLGYTGGGGS	469	0.00185248
WSLWYTVGGGS	469	0.00185248
LSRPVWTGGGS	468	0.00184853
GILGYTGGGGS	468	0.00184853
SIMNRYTGGGS	444	0.001753733
WSLFYPGGGGS	442	0.001745834
TAWASAAGGGS	436	0.001722135
NVQHSHTGGGS	432	0.001706335
LSSNGWSGGGS	428	0.001690536
WRRGDTGGGGS	428	0.001690536
IVNKINGGGGS	424	0.001674736
ASGEYSRGGGS	420	0.001658937
STWYHDVGGGS	418	0.001651037
TLTQPYHGGGS	417	0.001647087
HGHSGNLGGGS	413	0.001631288
DYHVHRLGGGS	412	0.001627338
HDLIPTWGGGS	411	0.001623388
WILCYTGGGGS	410	0.001619439
STPLRILGGGS	409	0.001615489
TSPYATHGGGS	408	0.001611539
VPFPMSPGGGS	407	0.001607589
HSWASYWGGGS	405	0.001599689
HFYGPCPGGGS	405	0.001599689
NALNLLRGGGS	405	0.001599689
FWSSPYMGGGS	404	0.001595739
HCARMVNGGGS	403	0.00159179
AITSRNAGGGS	402	0.00158784
MHMTNMIGGGS	400	0.00157994
LPPGFAIGGGS	396	0.001564141
HWARMANGGGS	393	0.001552291
SSVNKFKGGGS	390	0.001540442
AYLNNHSGGGS	388	0.001532542
FTDRNSRGGGS	387	0.001528592
MTSQATVGGGS	387	0.001528592
HLQWTLTGGGS	384	0.001516742
YGHSGDLGGGS	380	0.001500943
HIPLHLPGGGS	377	0.001489093
TSQWISQGGGS	376	0.001485144
LAFHRMPGGGS	372	0.001469344
GSIGYTGGGGS	371	0.001465394
YMVNHRAGGGS	369	0.001457495
MQTNFTLGGGS	368	0.001453545
HTRWHDAGGGS	367	0.001449595
HAPFYDMGGGS	366	0.001445645
WRSGYTGGGGS	365	0.001441695
GFGSVAMGGGS	364	0.001437745
ELLNQTVGGGS	363	0.001433796
LHMPHNLGGGS	362	0.001429846
WSRGDTGGGGS	361	0.001425896
TSTGSARGGGS	360	0.001421946
HHWSLTHGGGS	359	0.001417996
YSVTKLHGGGS	357	0.001410096
STPWILFGGGS	355	0.001402197
TFMLIADGGGS	355	0.001402197
HGALILSGGGS	354	0.001398247
HARTDVKGGGS	353	0.001394297
GSPCYKCGGGS	352	0.001390347
AMASWGFGGGS	352	0.001390347
WICGYTGGGGS	352	0.001390347
SWTVCRSGGGS	349	0.001378498
WRIGYTGGGGS	349	0.001378498
NGASRGNGGGS	348	0.001374548
FILGYTGGGGS	346	0.001366648
LPILSMSGGGS	345	0.001362698
IAHPELAGGGS	345	0.001362698
YVYPAMHGGGS	345	0.001362698
SGMVWRLGGGS	344	0.001358748
WTDHSRLGGGS	341	0.001346899
NVDGTGKGGGS	341	0.001346899
GRVGDTGGGGS	337	0.001331099
FWSSPEMGGGS	336	0.00132715
HGHSEYLGGGS	335	0.0013232
GIKLNWPGGGS	334	0.00131925
VPLQPDKGGGS	333	0.0013153
HFPTQHGGGGS	329	0.001299501
HQMLQRHGGGS	327	0.001291601
VSPVDSSGGGS	325	0.001283701
YSEPAGGGGGS	325	0.001283701
IYANRTHGGGS	324	0.001279751
YSRDYFLGGGS	319	0.001260002
FGASPEMGGGS	318	0.001256052
HGHSWYLGGGS	316	0.001248153
GEEHTHPGGGS	314	0.001240253
HAFPPRHGGGS	314	0.001240253
QALWHSSGGGS	307	0.001212604
WSLCYPGGGGS	304	0.001200754
SLTSITFGGGS	303	0.001196805
QLPRNFWGGGS	299	0.001181005
HPLNSKSGGGS	296	0.001169156
DPMPLWVGGGS	295	0.001165206
SLIGSNRGGGS	295	0.001165206
MAVSHSMGGGS	293	0.001157306
HFYGQGPGGGS	291	0.001149406
HFQGGSDGGGS	290	0.001145457
HFYGPRPGGGS	289	0.001141507
THRVHAQGGGS	289	0.001141507
IWRPPQTGGGS	289	0.001141507
LPPTRVLGGGS	286	0.001129657
WTRSQPVGGGS	285	0.001125707
HKWPEWPGGGS	285	0.001125707
FWSSPQMGGGS	285	0.001125707
WSLWYTWGGGS	284	0.001121757
SYTPRLLGGGS	284	0.001121757
GSHPHAYGGGS	283	0.001117808
WRHGYTGGGGS	283	0.001117808
NVDGTGMGGGS	283	0.001117808
SWNTSKSGGGS	282	0.001113858
HFMWEDEGGGS	282	0.001113858
NWARMVNGGGS	281	0.001109908
HGHSVYLGGGS	281	0.001109908
GTVPTLVGGGS	280	0.001105958
FAQEMSVGGGS	276	0.001090159
TPRSSHPGGGS	276	0.001090159
GSRGYTGGGGS	276	0.001090159
SILSRMGGGGS	274	0.001082259
VYSHGNRGGGS	272	0.001074359
WRLGSTGGGGS	271	0.001070409
NALPDSRGGGS	270	0.00106646
WGFDEHHGGGS	270	0.00106646
WSRGEKGGGGS	270	0.00106646
HNFGRLQGGGS	269	0.00106251
DGETIMYGGGS	269	0.00106251
ISLKDRQGGGS	267	0.00105461
HWPYSTSGGGS	266	0.00105066
WSTRTAYGGGS	265	0.00104671
MAYQATWGGGS	265	0.00104671
NNRGADVGGGS	264	0.00104276
YPQGPFPGGGS	264	0.00104276
GTFYSDNGGGS	263	0.001038811
SMYVRVVGGGS	262	0.001034861
SHCRNPSGGGS	261	0.001030911
EGLWQAMGGGS	260	0.001026961
GPRVTPHGGGS	260	0.001026961
GPTYHRHGGGS	260	0.001026961
DVMRPLPGGGS	259	0.001023011
HYPTWPRGGGS	259	0.001023011
GRRGDTGGGGS	257	0.001015111
WSRVYTGGGGS	256	0.001011162
ELPALARGGGS	255	0.001007212
HAHTLAHGGGS	255	0.001007212
WHEVKSLGGGS	253	0.000999312
HIRSLDTGGGS	253	0.000999312
QGLLHHVGGGS	253	0.000999312
HWARMLNGGGS	253	0.000999312
SFHTPRPGGGS	252	0.000995362
KVTDAHQGGGS	251	0.000991412
SLTSRPYGGGS	250	0.000987463
EGHHKYTGGGS	249	0.000983513
FRLGYTGGGGS	247	0.000975613
TAEKFLIGGGS	245	0.000967713
STSFPYQGGGS	245	0.000967713
LPTVAMSGGGS	245	0.000967713
TFHNIMIGGGS	244	0.000963763
FNNKHSSGGGS	244	0.000963763
FGASTEMGGGS	243	0.000959814
GDALQSHGGGS	243	0.000959814
HGWLNAFGGGS	241	0.000951914
WSLGENGGGGS	241	0.000951914
SVFTPVWGGGS	240	0.000947964
TVLSHRLGGGS	237	0.000936114
YGHSGHLGGGS	235	0.000928215
WSRWFTFGGGS	233	0.000920315
YPQLNRWGGGS	231	0.000912415
HFGPSFLGGGS	229	0.000904516
GDALQAHGGGS	227	0.000896616
GMVLAADGGGS	227	0.000896616
KQAVAVSGGGS	227	0.000896616
FAPKELGGGGS	225	0.000888716
SHPNKLVGGGS	225	0.000888716
FSLWYTGGGGS	224	0.000884766
HFYGPGTGGGS	224	0.000884766
AHRTLFSGGGS	223	0.000880817
KTLLTEVGGGS	223	0.000880817
AFAPFKTGGGS	223	0.000880817
WSLVYTVGGGS	222	0.000876867
WSLGDNGGGGS	222	0.000876867
NGQYGDIGGGS	221	0.000872917
YGARRVNGGGS	219	0.000865017
NMQFTRAGGGS	219	0.000865017
MPMYVANGGGS	219	0.000865017
HGHSGYRGGGS	219	0.000865017
GMSYTYDGGGS	217	0.000857117
VLRPMSQGGGS	217	0.000857117
VYPLVNKGGGS	217	0.000857117
FTPDGARGGGS	216	0.000853168
IPGIMLMGGGS	216	0.000853168
SPALHFLGGGS	215	0.000849218
HLWNLAAGGGS	215	0.000849218
HEKNTVSGGGS	215	0.000849218
NSFIRGDGGGS	214	0.000845268
ALVTFQHGGGS	213	0.000841318
TQMANPSGGGS	213	0.000841318
TNVPLSEGGGS	212	0.000837368
SWTVWRAGGGS	212	0.000837368
HPDMRYFGGGS	211	0.000833418
GPMNGYMGGGS	211	0.000833418
NGECRGNGGGS	209	0.000825519
GSGTTGQGGGS	207	0.000817619
ISTKALRGGGS	207	0.000817619
NSWISGVGGGS	206	0.000813669
FCLGYTGGGGS	206	0.000813669
WILGSTGGGGS	205	0.000809719
RRMGWRGGGGS	204	0.000805769
YSLRDYRGGGS	202	0.00079787
SKLHLAPGGGS	202	0.00079787
IAGRALHGGGS	200	0.00078997
STPLANGGGGS	199	0.00078602
YYPRQSSGGGS	197	0.00077812
GKNGYTGGGGS	197	0.00077812
GSDLTRKGGGS	196	0.000774171
HSTYAPGGGGS	196	0.000774171
IAKLSRMGGGS	195	0.000770221
HWRPHNYGGGS	195	0.000770221
IYALQTTGGGS	194	0.000766271
SGKVWRLGGGS	193	0.000762321
CSLWYTGGGGS	193	0.000762321
GSLVYTGGGGS	192	0.000758371
SHFLDHKGGGS	192	0.000758371
HLMYRATGGGS	192	0.000758371
NTPPVRTGGGS	191	0.000754421
HSTFSLDGGGS	188	0.000742572
GLLSAQYGGGS	185	0.000730722
HLARMVNGGGS	184	0.000726772
LQNLDPAGGGS	184	0.000726772
WLRASTPGGGS	184	0.000726772
WRRGEKGGGGS	184	0.000726772
LSLWYTGGGGS	183	0.000722823
STSPSLNGGGS	182	0.000718873
NSLGAAHGGGS	181	0.000714923
DIVRIFPGGGS	181	0.000714923
QFSLRHSGGGS	180	0.000710973
HGYLQNPGGGS	180	0.000710973
SHGRNPFGGGS	180	0.000710973
LHLTNSTGGGS	179	0.000707023
WIFGYTGGGGS	178	0.000703073
VSIVKPWGGGS	176	0.000695174
TASPRPWGGGS	176	0.000695174
SWTGWRSGGGS	176	0.000695174
FKSPPLFGGGS	175	0.000691224
RISDAQSGGGS	174	0.000687274
TFHWTPYGGGS	174	0.000687274
HDTIVNAGGGS	173	0.000683324
YGHSGNLGGGS	172	0.000679374
GSSTAKQGGGS	172	0.000679374
YMQFTRAGGGS	171	0.000675424
YSTWSHTGGGS	171	0.000675424
ADWMPFTGGGS	169	0.000667525
WRRVYTGGGGS	169	0.000667525
TWTTLIQGGGS	168	0.000663575
ALVVNKHGGGS	167	0.000659625
WRSVYTGGGGS	167	0.000659625
HYTRPFPGGGS	167	0.000659625
YHTTRWAGGGS	166	0.000655675
VYPTPHRGGGS	166	0.000655675
HAGLNHVGGGS	166	0.000655675
HQAYLSLGGGS	165	0.000651725
GKKGYTGGGGS	164	0.000647775
NMQFTRVGGGS	162	0.000639876
HWHSGYLGGGS	162	0.000639876
FPLEPVTGGGS	162	0.000639876
IDARPLLGGGS	161	0.000635926
MWPPGIDGGGS	161	0.000635926
WRLWYTGGGGS	161	0.000635926
HGARMVNGGGS	161	0.000635926
SFSFNYLGGGS	160	0.000631976
YNAHPKKGGGS	159	0.000628026
DHSPNHLGGGS	159	0.000628026
YGHSGDIGGGS	158	0.000624076
FFLGYTGGGGS	156	0.000616177
GILCYTGGGGS	155	0.000612227
NPRTFVAGGGS	154	0.000608277
AYQRTPLGGGS	154	0.000608277
LPDLHEHGGGS	153	0.000604327
RLADPEFGGGS	153	0.000604327
HWARIVNGGGS	153	0.000604327
MHQSRWLGGGS	153	0.000604327
TPPSLAVGGGS	152	0.000600377
EGHHKDNGGGS	151	0.000596427
WSPVYTGGGGS	151	0.000596427
NGHSGHLGGGS	150	0.000592478
IYWGTLTGGGS	150	0.000592478
FHVHWSLGGGS	149	0.000588528
SSVPTDTGGGS	149	0.000588528
WSLVYTWGGGS	149	0.000588528
WSHVYTGGGGS	149	0.000588528
SWTVWRLGGGS	147	0.000580628
LTHLPPSGGGS	147	0.000580628
DRFHTVLGGGS	147	0.000580628
GDPTLLIGGGS	147	0.000580628
TGGHWYIGGGS	147	0.000580628
HFYGTGPGGGS	147	0.000580628
TKLDSASGGGS	146	0.000576678
HFFTSWAGGGS	145	0.000572728
ALSYMVSGGGS	145	0.000572728
QTVFSKHGGGS	145	0.000572728
HWERMVNGGGS	144	0.000568778
GPTRPPLGGGS	144	0.000568778
WSHFSPGGGGS	144	0.000568778
WSPFSPGGGGS	144	0.000568778
NGARMVNGGGS	143	0.000564829
SVLYFDVGGGS	143	0.000564829
DRQPTGTGGGS	143	0.000564829
LILGYTGGGGS	143	0.000564829
QWPARPHGGGS	143	0.000564829
WHGPRTVGGGS	142	0.000560879
WPLLDDAGGGS	142	0.000560879
HVDSVLEGGGS	142	0.000560879
WRLGYKGGGGS	142	0.000560879
HYSLDSLGGGS	140	0.000552979
RAPSDQIGGGS	140	0.000552979
SILSRFGGGGS	140	0.000552979
THFSQKQGGGS	139	0.000549029
WPMMQTRGGGS	139	0.000549029
HSLGAAHGGGS	139	0.000549029
VSHTISPGGGS	137	0.000541129
SSAQYPTGGGS	137	0.000541129
NVDGTGTGGGS	137	0.000541129
HGHSAYLGGGS	137	0.000541129
WSKGTQIGGGS	136	0.00053718
AAKLCASGGGS	136	0.00053718
EFGGVARGGGS	135	0.00053323
SVLQKTVGGGS	135	0.00053323
SCTVWRSGGGS	135	0.00053323
EQFQIMIGGGS	135	0.00053323
TYASYPRGGGS	134	0.00052928
HFHHSHTGGGS	134	0.00052928
WRLGYPGGGGS	134	0.00052928
KPLVAQIGGGS	133	0.00052533
TTSWWPFGGGS	133	0.00052533
NGACRGNGGGS	131	0.00051743
IMAAYAQGGGS	131	0.00051743
NQVIARHGGGS	130	0.000513481
SHLRNPSGGGS	130	0.000513481
NHEYSRDGGGS	129	0.000509531
HTLHSKHGGGS	128	0.000505581
APFFPNTGGGS	128	0.000505581
MAPKSMRGGGS	128	0.000505581
SMLHAFLGGGS	128	0.000505581
HFYLRTHGGGS	127	0.000501631
WSLWSTGGGGS	127	0.000501631
YHPLRNHGGGS	126	0.000497681
SHWRNPAGGGS	126	0.000497681
KQVDNPLGGGS	126	0.000497681
RLLQIPIGGGS	125	0.000493731
HWARMMNGGGS	125	0.000493731
SHWRNPYGGGS	125	0.000493731
SWTVLRSGGGS	124	0.000489781
GNIGYTGGGGS	124	0.000489781
YLHGSGLGGGS	123	0.000485832
TAGPVLLGGGS	123	0.000485832
GSLWYTGGGGS	123	0.000485832
NGECRENGGGS	122	0.000481882
VPFTWLPGGGS	122	0.000481882
SGMVWRSGGGS	121	0.000477932
TPLSPRMGGGS	121	0.000477932
WILWYTGGGGS	121	0.000477932
IKPPYTHGGGS	120	0.000473982
HWPAWGRGGGS	120	0.000473982
LPPRQHWGGGS	120	0.000473982
EWHHKHTGGGS	120	0.000473982
WRRCYTGGGGS	120	0.000473982
HVMNGLPGGGS	119	0.000470032
GYPITPMGGGS	119	0.000470032
HFYGPGSGGGS	119	0.000470032
EPHSYHHGGGS	117	0.000462132
GRIGENGGGGS	117	0.000462132
YNPHRQDGGGS	116	0.000458183
WSLVSTGGGGS	116	0.000458183
LSLGYTVGGGS	116	0.000458183
HAKQSPPGGGS	115	0.000454233
YFYGPGPGGGS	115	0.000454233
YTASPRWGGGS	115	0.000454233
NGERRGNGGGS	114	0.000450283
CSLGYTVGGGS	114	0.000450283
YPGPVPPGGGS	113	0.000446333
WSLFSPGGGGS	113	0.000446333
YSLKGTFGGGS	112	0.000442383
CSLGYTWGGGS	112	0.000442383
HAFHPLRGGGS	111	0.000438433
WPTNSIAGGGS	111	0.000438433
NGHYGDLGGGS	111	0.000438433
HGHSGYIGGGS	111	0.000438433
INRGADVGGGS	110	0.000434484
HWARTVNGGGS	110	0.000434484
NLPYPTYGGGS	110	0.000434484
WSRWYTFGGGS	110	0.000434484
SHWRNTSGGGS	109	0.000430534
QTWFWPTGGGS	109	0.000430534
HWARMVKGGGS	109	0.000430534
APTKLNPGGGS	108	0.000426584
GMLLAADGGGS	108	0.000426584
NMQFTREGGGS	108	0.000426584
NGESRENGGGS	108	0.000426584
NTVFLSRGGGS	107	0.000422634
WRLVYTGGGGS	107	0.000422634
NLTSSRAGGGS	106	0.000418684
NNDMPAPGGGS	106	0.000418684
HVFALVHGGGS	106	0.000418684
HSLLPTPGGGS	106	0.000418684
LSLGSTGGGGS	106	0.000418684
SWSNWWEGGGS	105	0.000414734
WLYDARPGGGS	105	0.000414734
LPVILTFGGGS	105	0.000414734
NVDGPGTGGGS	104	0.000410784
WRSGEKGGGGS	104	0.000410784
GICGYTGGGGS	104	0.000410784
HLTRFSLGGGS	103	0.000406835
YYPLTTEGGGS	103	0.000406835
SMDLSTPGGGS	103	0.000406835
RRRGNTGGGGS	102	0.000402885
VSGTAQPGGGS	102	0.000402885
AQMMLDPGGGS	102	0.000402885
MTSLNVYGGGS	102	0.000402885
WVPQRHQGGGS	101	0.000398935
HWARMENGGGS	101	0.000398935
FELAEQSGGGS	101	0.000398935
DGHLWWEGGGS	100	0.000394985
HDVFNSTGGGS	100	0.000394985
YGVCRANGGGS	100	0.000394985
KIQYFETGGGS	100	0.000394985
KLLGYTGGGGS	100	0.000394985
WANNSGRGGGS	99	0.000391035
HVDGPGPGGGS	99	0.000391035
GSPQPSKGGGS	99	0.000391035
ETITNTSGGGS	99	0.000391035
HWPGNAMGGGS	99	0.000391035
WYTAWEMGGGS	99	0.000391035
FSLGSTGGGGS	99	0.000391035
KPLMSKTGGGS	98	0.000387085
NFYGPGPGGGS	98	0.000387085
HWVRMVNGGGS	98	0.000387085
WRLGYTWGGGS	97	0.000383135
ELSDDKDGGGS	97	0.000383135
HGQSGYLGGGS	97	0.000383135
HFQHNHTGGGS	97	0.000383135
KHNLTARGGGS	96	0.000379186
YFQHSHTGGGS	96	0.000379186
NVDGTGLGGGS	96	0.000379186
DHGFVLFGGGS	96	0.000379186
WRIVSPGGGGS	96	0.000379186
LILGSTGGGGS	96	0.000379186
KMRAEMTGGGS	95	0.000375236
QHNLTARGGGS	94	0.000371286
SAFHWHHGGGS	94	0.000371286
SFVHLHRGGGS	94	0.000371286
TNLHPDGGGGS	94	0.000371286
WRRWYTGGGGS	94	0.000371286
FGYTYTFGGGS	93	0.000367336
DPLASFRGGGS	93	0.000367336
SGTIRTAGGGS	93	0.000367336
ILPNLKAGGGS	93	0.000367336
LSLVYTGGGGS	93	0.000367336
LREPLRTGGGS	93	0.000367336
TWSMFPRGGGS	93	0.000367336
FLLWYTGGGGS	93	0.000367336
WRNVYTGGGGS	92	0.000363386
HTLLTGVGGGS	92	0.000363386
GFLGYTGGGGS	92	0.000363386
TKLDSGSGGGS	91	0.000359436
GYNYTGPGGGS	91	0.000359436
DNSTLEDGGGS	91	0.000359436
FWSSPKMGGGS	91	0.000359436
NMVSGSGGGGS	90	0.000355487
ATSKMPIGGGS	90	0.000355487
WRLGYTVGGGS	90	0.000355487
WSLWYPGGGGS	90	0.000355487
QHSYHQPGGGS	90	0.000355487
WTVLATAGGGS	90	0.000355487
ERHEKNRGGGS	90	0.000355487
TRVIPVSGGGS	89	0.000351537
YSPDWTLGGGS	88	0.000347587
WVGFARQGGGS	88	0.000347587
SALLITTGGGS	88	0.000347587
SWTVSRSGGGS	88	0.000347587
GRIVSPGGGGS	88	0.000347587
YVQHSHTGGGS	87	0.000343637
FGALTEMGGGS	87	0.000343637
VPRSSHAGGGS	87	0.000343637
VSTLPLRGGGS	87	0.000343637
FPSANAIGGGS	87	0.000343637
HVHSGYLGGGS	87	0.000343637
WRNGYTGGGGS	87	0.000343637
LLLGYTGGGGS	86	0.000339687
NVQHSHMGGGS	86	0.000339687
LQDLHEHGGGS	86	0.000339687
YSLGASHGGGS	85	0.000335737
YTPNHRVGGGS	85	0.000335737
WSLVYPGGGGS	85	0.000335737
WYELPVNGGGS	85	0.000335737
HAVLPFSGGGS	84	0.000331787
FSLFYTGGGGS	84	0.000331787
SISSTMNGGGS	84	0.000331787
CSLVYTGGGGS	84	0.000331787
GSLGSPGGGGS	84	0.000331787
RVAAPAWGGGS	83	0.000327838
AQKSDSHGGGS	83	0.000327838
HFYGPGLGGGS	83	0.000327838
HSYSHSLGGGS	83	0.000327838
NFLDALIGGGS	83	0.000327838
QALLHDIGGGS	82	0.000323888
QAPQQWSGGGS	82	0.000323888
NHWRFLQGGGS	82	0.000323888
SRTVWRSGGGS	82	0.000323888
LSLGYTWGGGS	82	0.000323888
WSLGSTVGGGS	82	0.000323888
GTNNSHTGGGS	81	0.000319938
KLSIASAGGGS	81	0.000319938
QYSDDFTGGGS	81	0.000319938
STLWTVPGGGS	81	0.000319938
GSCGYTGGGGS	81	0.000319938
SLDATGQGGGS	80	0.000315988
HWHFWPKGGGS	80	0.000315988
HRARMVNGGGS	80	0.000315988
GTVLATVGGGS	80	0.000315988
SHGRNPDGGGS	80	0.000315988
FKADLTPGGGS	79	0.000312038
KPDPTSIGGGS	79	0.000312038
ENTPLSTGGGS	79	0.000312038
RPYMPLNGGGS	79	0.000312038
FLLWYTWGGGS	79	0.000312038
LDTKRAQGGGS	78	0.000308088
LQSYPWTGGGS	78	0.000308088
CYALQSHGGGS	78	0.000308088
FGDLTEMGGGS	78	0.000308088
NVQNRRVGGGS	77	0.000304138
HVQHSHTGGGS	77	0.000304138
HRHSGYLGGGS	77	0.000304138
RIPVDGHGGGS	77	0.000304138
LVYSPSYGGGS	77	0.000304138
YPHNRGTGGGS	77	0.000304138
WRSFSPGGGGS	77	0.000304138
FSLWSTGGGGS	77	0.000304138
QLHSHAYGGGS	76	0.000300189
TDEGSRHGGGS	76	0.000300189
GTAGNLPGGGS	76	0.000300189
SSYIDYRGGGS	76	0.000300189
GKLGYTGGGGS	76	0.000300189
GRSFSPGGGGS	76	0.000300189
YQLVGHFGGGS	75	0.000296239
VEAVMPLGGGS	75	0.000296239
STHAHYVGGGS	75	0.000296239
WRQGYTGGGGS	75	0.000296239
GTVLATEGGGS	75	0.000296239
GILVSPGGGGS	75	0.000296239
MHSLAHGGGGS	74	0.000292289
SILSRVGGGGS	74	0.000292289
SGKVWRSGGGS	74	0.000292289
KIALNPQGGGS	74	0.000292289
HYLHEKSGGGS	74	0.000292289
VPIVLGRGGGS	74	0.000292289
VQNMLWYGGGS	74	0.000292289
LQPHVFPGGGS	74	0.000292289
HGQSGYIGGGS	74	0.000292289
YPSTWHKGGGS	73	0.000288339
KQNSSSWGGGS	73	0.000288339
GKVLATAGGGS	73	0.000288339
THTVTLDGGGS	73	0.000288339
SDSTWKFGGGS	73	0.000288339
QTTFWSKGGGS	73	0.000288339
LYRTDLFGGGS	73	0.000288339
WDNNSGRGGGS	72	0.000284389
VIARAPSGGGS	72	0.000284389
HYPYFHTGGGS	72	0.000284389
THLLPHRGGGS	72	0.000284389
SGQSRSNGGGS	72	0.000284389
WRRFYPGGGGS	72	0.000284389
LVTVPQKGGGS	71	0.000280439
SWMVWRSGGGS	71	0.000280439
HFYGLGPGGGS	71	0.000280439
HWSRMVNGGGS	71	0.000280439
YRVRKANGGGS	70	0.00027649
WAYTDYMGGGS	70	0.00027649
SLFLVGPGGGS	70	0.00027649
WSRGETGGGGS	70	0.00027649
QHNLTTRGGGS	70	0.00027649
SILSSLGGGGS	70	0.00027649
GKVIATVGGGS	70	0.00027649
WRRGDNGGGGS	70	0.00027649
HFDGPGPGGGS	70	0.00027649
SHSLFPHGGGS	69	0.00027254
QLEMLSTGGGS	69	0.00027254
NGASRVNGGGS	69	0.00027254
DLMSHNWGGGS	69	0.00027254
WRLGYNGGGGS	69	0.00027254
NVQHSHKGGGS	69	0.00027254
WSLGSTWGGGS	69	0.00027254
QWTVVTPGGGS	69	0.00027254
NTLSSGRGGGS	68	0.00026859
WASAGHKGGGS	68	0.00026859
NWWPHTHGGGS	68	0.00026859
SSYNLSTGGGS	68	0.00026859
WSLGYPVGGGS	68	0.00026859
ARLALPVGGGS	68	0.00026859
FSLGYTWGGGS	68	0.00026859
FGDSTEMGGGS	68	0.00026859
DLKLHMRGGGS	68	0.00026859
HFQHIHTGGGS	68	0.00026859
WHWPLTGGGGS	68	0.00026859
HFSRFYPGGGS	67	0.00026464
SVSPCSTGGGS	67	0.00026464
YGHYGDIGGGS	67	0.00026464
WSLGYPWGGGS	67	0.00026464
WSRGENGGGGS	67	0.00026464
WRIVYTGGGGS	66	0.00026069
YSLQFGSGGGS	66	0.00026069
HPTPYSGGGGS	66	0.00026069
VAQQVLMGGGS	66	0.00026069
LRLGYTGGGGS	66	0.00026069
FWSSTEMGGGS	66	0.00026069
KHNMTARGGGS	66	0.00026069
SHRRNPYGGGS	66	0.00026069
HFYGPGQGGGS	66	0.00026069
SHWRYPSGGGS	66	0.00026069
HSARFLSGGGS	65	0.00025674
QPALRNLGGGS	65	0.00025674
VIHGSQRGGGS	65	0.00025674
TGRILHLGGGS	65	0.00025674
GSRGDTGGGGS	65	0.00025674
YPVSISFGGGS	64	0.00025279
AVDFFHWGGGS	64	0.00025279
DPYMPHWGGGS	64	0.00025279
GKRGYTGGGGS	64	0.00025279
YSLGAAHGGGS	63	0.000248841
GKVIATEGGGS	63	0.000248841
YGDMSRFGGGS	63	0.000248841
SLMHNASGGGS	63	0.000248841
LPYLHDHGGGS	63	0.000248841
KPNMFGGGGGS	63	0.000248841
LPILQSLGGGS	63	0.000248841
HAYAFFGGGGS	63	0.000248841
GTIVAHAGGGS	63	0.000248841
EWHHKNTGGGS	63	0.000248841
SGPSRIPGGGS	63	0.000248841
GLPLMPVGGGS	63	0.000248841
WRLGETGGGGS	63	0.000248841
EGHHKHTGGGS	62	0.000244891
HWARRVNGGGS	62	0.000244891
HWASMVNGGGS	62	0.000244891
SLHAWRVGGGS	62	0.000244891
VAPVSSTGGGS	62	0.000244891
GPVNDHYGGGS	62	0.000244891
WAVPYDSGGGS	62	0.000244891
ELLGYTGGGGS	62	0.000244891
KLHSHAYGGGS	61	0.000240941
HGARRVNGGGS	61	0.000240941
VKPVMLNGGGS	61	0.000240941
TWYKRTEGGGS	61	0.000240941
FLEMRWSGGGS	61	0.000240941
WILGYTVGGGS	61	0.000240941
YGARMVNGGGS	60	0.000236991
HSTLVQSGGGS	60	0.000236991
FCSSPYMGGGS	60	0.000236991
LAMHHNHGGGS	59	0.000233041
VHPSRYAGGGS	59	0.000233041
WRRIYTGGGGS	59	0.000233041
YWTETKRGGGS	59	0.000233041
FWSSSQMGGGS	59	0.000233041
HFYGPGAGGGS	59	0.000233041
NGHYGHIGGGS	59	0.000233041
HGHYGYLGGGS	59	0.000233041
NGQSGYIGGGS	59	0.000233041
GKIGYTGGGGS	59	0.000233041
GRNGYTGGGGS	59	0.000233041
GSLFYPGGGGS	59	0.000233041
APRTHNTGGGS	58	0.000229091
NGHSGYIGGGS	58	0.000229091
WSLGEKEGGGS	58	0.000229091
GRSGYTGGGGS	58	0.000229091
WLLWYTGGGGS	58	0.000229091
SLHFATIGGGS	57	0.000225141
TTMQRDPGGGS	57	0.000225141
TFGHSPRGGGS	57	0.000225141
HVYDMLIGGGS	57	0.000225141
WLSAPAWGGGS	57	0.000225141
HISYWDPGGGS	57	0.000225141
DKTLYHKGGGS	57	0.000225141
KTSLLVKGGGS	57	0.000225141
QFNHPKGGGGS	57	0.000225141
HWARMGNGGGS	57	0.000225141
WRRGETGGGGS	57	0.000225141
CCLGYTGGGGS	57	0.000225141
HGHSGDIGGGS	56	0.000221192
HKLNTPPGGGS	56	0.000221192
DMLPNTHGGGS	56	0.000221192
SHWSNPSGGGS	56	0.000221192
HWAHMVNGGGS	56	0.000221192
SHWRNPCGGGS	56	0.000221192
NGHSGHIGGGS	56	0.000221192
SISLPNPGGGS	56	0.000221192
WRIEYTGGGGS	56	0.000221192
WRRKYTGGGGS	56	0.000221192
NGVSRGNGGGS	56	0.000221192
WSLDPSSGGGS	55	0.000217242
FCLWYTGGGGS	55	0.000217242
TPRPSHMGGGS	55	0.000217242
HFSFASSGGGS	55	0.000217242
HDELTCCGGGS	55	0.000217242
NFYGPGTGGGS	55	0.000217242
WSLGEKKGGGS	55	0.000217242
CILGYTGGGGS	55	0.000217242
FLLFSPFGGGS	54	0.000213292
NLEYSRDGGGS	54	0.000213292
YMQFTRVGGGS	54	0.000213292
NDEGSRHGGGS	54	0.000213292
SVPFIFKGGGS	54	0.000213292
TRHLPHLGGGS	54	0.000213292
HFHGPGPGGGS	54	0.000213292
ISTDWVIGGGS	54	0.000213292
LPDTPRWGGGS	54	0.000213292
WSLWYTRGGGS	54	0.000213292
ERHHKYTGGGS	54	0.000213292
IEKITRMGGGS	54	0.000213292
WANNTGRGGGS	54	0.000213292
FLLFSPGGGGS	54	0.000213292
WRLGNTGGGGS	54	0.000213292
NVDGTGPGGGS	53	0.000209342
AHRLRHVGGGS	53	0.000209342
SHRRNPCGGGS	53	0.000209342
GATSGYLGGGS	53	0.000209342
LDGKLLLGGGS	53	0.000209342
HFSHWAEGGGS	53	0.000209342
LPHLHEHGGGS	53	0.000209342
HFYGPAPGGGS	53	0.000209342
HMQFTRVGGGS	53	0.000209342
NQVIARYGGGS	53	0.000209342
IAKLTRMGGGS	53	0.000209342
ECHHKYTGGGS	53	0.000209342
KGESRGNGGGS	53	0.000209342
GGVHGQYGGGS	52	0.000205392
GGDASGRGGGS	52	0.000205392
NLVVTRIGGGS	52	0.000205392
RFSAPAWGGGS	52	0.000205392
TSHLPTLGGGS	52	0.000205392
EWHHKDTGGGS	52	0.000205392
SYSWYSRGGGS	52	0.000205392
YGDMTRFGGGS	52	0.000205392
NQVIARNGGGS	52	0.000205392
WILVYTGGGGS	52	0.000205392
TNRGSDVGGGS	52	0.000205392
WSLGTPGGGGS	52	0.000205392
YLLVGHFGGGS	51	0.000201442
HFIPQIDGGGS	51	0.000201442
TNSGADVGGGS	51	0.000201442
ATFQVDLGGGS	51	0.000201442
SKQLPTHGGGS	51	0.000201442
HSYIPRDGGGS	51	0.000201442
HPESPPGGGGS	51	0.000201442
TTWFSPEGGGS	51	0.000201442
YVDGPGPGGGS	50	0.000197493
RSIGYTGGGGS	50	0.000197493
VARLEMTGGGS	50	0.000197493
DHLRQPQGGGS	50	0.000197493
GSEIWIFGGGS	50	0.000197493
GMIVSPGGGGS	50	0.000197493
MGLHWERGGGS	49	0.000193543
DQRIGLVGGGS	49	0.000193543
HWTRMVNGGGS	49	0.000193543
FLLVYTGGGGS	49	0.000193543
WRRGENGGGGS	49	0.000193543
GYALHSHGGGS	49	0.000193543
WSLGEKRGGGS	49	0.000193543
RRLGYTGGGGS	49	0.000193543
FSLFYPWGGGS	49	0.000193543
ASHLAHHGGGS	48	0.000189593
SNFHVYHGGGS	48	0.000189593
SGTTANLGGGS	48	0.000189593
KAMTTVLGGGS	48	0.000189593
TSNLRSSGGGS	48	0.000189593
SWPSSIPGGGS	48	0.000189593
YVQRYISGGGS	48	0.000189593
WSLGDTVGGGS	48	0.000189593
GRKGYTGGGGS	48	0.000189593
WRRKNTGGGGS	48	0.000189593
WRSGDTGGGGS	48	0.000189593
WILGYTWGGGS	48	0.000189593
SPHYCQMGGGS	48	0.000189593
FLLVSPGGGGS	48	0.000189593
GIFGYTGGGGS	48	0.000189593
WRRCYPGGGGS	48	0.000189593
NHRFEEKGGGS	47	0.000185643
FWSSSEMGGGS	47	0.000185643
NGARRENGGGS	47	0.000185643
HIHLPSLGGGS	47	0.000185643
SFSYARSGGGS	47	0.000185643
FITQSSYGGGS	47	0.000185643
GFSRSHNGGGS	47	0.000185643
GRHGYTGGGGS	47	0.000185643
SFKAHNEGGGS	47	0.000185643
SILSMLGGGGS	47	0.000185643
WRHGDTGGGGS	47	0.000185643
WRCGYTGGGGS	47	0.000185643
FNPTWRNGGGS	46	0.000181693
NGALHTNGGGS	46	0.000181693
VPAANAIGGGS	46	0.000181693
SWTVWLSGGGS	46	0.000181693
VMPPSLTGGGS	46	0.000181693
GNLGYTGGGGS	46	0.000181693
FWSSPSMGGGS	46	0.000181693
HWARKVNGGGS	46	0.000181693
HNVQMKIGGGS	46	0.000181693
IGTGYGHGGGS	46	0.000181693
YRVCTANGGGS	46	0.000181693
WRLCYTGGGGS	46	0.000181693
IMYGVEHGGGS	46	0.000181693
ITSTPYRGGGS	46	0.000181693
YELFNPWGGGS	45	0.000177743
YHRSGHTGGGS	45	0.000177743
WRLGYKRGGGS	45	0.000177743
NVDGSGLGGGS	45	0.000177743
ASIALRQGGGS	45	0.000177743
VHAANAIGGGS	45	0.000177743
SYLHSYHGGGS	45	0.000177743
HWARMVYGGGS	45	0.000177743
HLYGPGPGGGS	45	0.000177743
NERLHMFGGGS	45	0.000177743
YTAMTHMGGGS	45	0.000177743
GMDDRVKGGGS	45	0.000177743
NGYPNTNGGGS	45	0.000177743
SMLALPSGGGS	45	0.000177743
HPPKFLNGGGS	45	0.000177743
GRVRYTGGGGS	45	0.000177743
SPHSPHNGGGS	45	0.000177743
FPYVPHRGGGS	45	0.000177743
YPLGLTRGGGS	45	0.000177743
YEWKLTIGGGS	45	0.000177743
YSTPNIQGGGS	45	0.000177743
GTVLSTAGGGS	45	0.000177743
WRRGEKKGGGS	45	0.000177743
NGPISRWGGGS	44	0.000173793
NELFNPWGGGS	44	0.000173793
DTLGSTNGGGS	44	0.000173793
FQMNKSSGGGS	44	0.000173793
HFYVPGPGGGS	44	0.000173793
CSLFYTGGGGS	44	0.000173793
HPSTCHKGGGS	44	0.000173793
YGVSRANGGGS	44	0.000173793
NGACRVNGGGS	44	0.000173793
NVDGTGQGGGS	44	0.000173793
ELPKPYAGGGS	44	0.000173793
QSVPRFHGGGS	44	0.000173793
GKNFSPGGGGS	44	0.000173793
GRRKNTGGGGS	44	0.000173793
SGPSRSPGGGS	43	0.000169844
KHSLLSFGGGS	43	0.000169844
YPLKSGPGGGS	43	0.000169844
GNLVYTGGGGS	43	0.000169844
HWARMVDGGGS	43	0.000169844
HWFHEFVGGGS	43	0.000169844
MHLTIRLGGGS	43	0.000169844
HMFSVSGGGGS	43	0.000169844
DSYRYATGGGS	43	0.000169844
GRLGYNGGGGS	43	0.000169844
HTSTVAGGGGS	43	0.000169844
AGLRQYFGGGS	43	0.000169844
YGHFGHFGGGS	43	0.000169844
RGMGWREGGGS	43	0.000169844
KVHPITLGGGS	43	0.000169844
WSRGDNGGGGS	43	0.000169844
WRRGDKGGGGS	43	0.000169844
YRLGYTGGGGS	43	0.000169844
WSFCYPGGGGS	43	0.000169844
YILSRGGGGGS	42	0.000165894
IQVAYRVGGGS	42	0.000165894
NVDGPGLGGGS	42	0.000165894
EHHSHHHGGGS	42	0.000165894
SVEVWHYGGGS	42	0.000165894
IVPIHVPGGGS	42	0.000165894
WRDQNFTGGGS	42	0.000165894
TYSDKTSGGGS	42	0.000165894
LVTVHDSGGGS	42	0.000165894
YVPTPTVGGGS	42	0.000165894
VSRESSYGGGS	42	0.000165894
SHGRNPCGGGS	42	0.000165894
GRNGSPGGGGS	42	0.000165894
HSCRYYCGGGS	41	0.000161944
DTFHSRRGGGS	41	0.000161944
HWACMVNGGGS	41	0.000161944
HFQHTHTGGGS	41	0.000161944
FQPQWRLGGGS	41	0.000161944
SQGRNPYGGGS	41	0.000161944
TMIDANRGGGS	41	0.000161944
RNRGEDGGGGS	41	0.000161944
WSRGDNRGGGS	41	0.000161944
ASLRAFLGGGS	41	0.000161944
WSSGEKGGGGS	41	0.000161944
GRLVSPGGGGS	41	0.000161944
NSRLPTPGGGS	40	0.000157994
SASPDRSGGGS	40	0.000157994
SYMQGKSGGGS	40	0.000157994
RLLGYTGGGGS	40	0.000157994
HWALMVNGGGS	40	0.000157994
HFYDPGPGGGS	40	0.000157994
NEARVTGGGGS	40	0.000157994
GLKLRCRGGGS	40	0.000157994
YTNATQHGGGS	40	0.000157994
WRQCYTGGGGS	40	0.000157994
WHLPLTVGGGS	40	0.000157994
DALLPTPGGGS	40	0.000157994
TKMSDLYGGGS	40	0.000157994
RSLWYTGGGGS	40	0.000157994
FTTHHTAGGGS	40	0.000157994
SMPRYVKGGGS	40	0.000157994
HIQFTRAGGGS	40	0.000157994
GRNVYTGGGGS	40	0.000157994
WSLGENRGGGS	40	0.000157994
WRRGYPGGGGS	40	0.000157994
NDPVHTHGGGS	39	0.000154044
YGVRRANGGGS	39	0.000154044
NGDHGAHGGGS	39	0.000154044
GGRASDNGGGS	39	0.000154044
NTLTLLLGGGS	39	0.000154044
EHGYYKVGGGS	39	0.000154044
IWAVAKGGGGS	39	0.000154044
HFYGPVPGGGS	39	0.000154044
SILSRTGGGGS	39	0.000154044
RDDAPWYGGGS	39	0.000154044
SHWMNPSGGGS	39	0.000154044
NGESRGKGGGS	39	0.000154044
SGTVWREGGGS	39	0.000154044
EWQHKYTGGGS	39	0.000154044
IIDWTDYGGGS	38	0.000150094
GRELNSSGGGS	38	0.000150094
SQHRMSHGGGS	38	0.000150094
KTSLESIGGGS	38	0.000150094
SVFHFSSGGGS	38	0.000150094
APFEHYHGGGS	38	0.000150094
LRITHASGGGS	38	0.000150094
TSPPFYRGGGS	38	0.000150094
NGEGTGKGGGS	38	0.000150094
ESHGYNEGGGS	38	0.000150094
RRSGYTRGGGS	38	0.000150094
NQSTWHKGGGS	38	0.000150094
WSLGENEGGGS	38	0.000150094
WLLFSPGGGGS	38	0.000150094
GRRFSPGGGGS	38	0.000150094
WLLVYTGGGGS	38	0.000150094
HEHSGYLGGGS	38	0.000150094
NVYGPGPGGGS	37	0.000146144
GSMGNNGGGGS	37	0.000146144
WQPTSSFGGGS	37	0.000146144
NPSTWHKGGGS	37	0.000146144
HFYCPGPGGGS	37	0.000146144
SILQGLYGGGS	37	0.000146144
WAWSNVSGGGS	37	0.000146144
DYMRLLAGGGS	37	0.000146144
VPSANASGGGS	37	0.000146144
FGKFPQSGGGS	37	0.000146144
ELRSILLGGGS	37	0.000146144
WSTVSLPGGGS	37	0.000146144
STATVDYGGGS	37	0.000146144
SFDFGFGGGGS	37	0.000146144
FNPTFRNGGGS	37	0.000146144
DHRLRHVGGGS	37	0.000146144
WTLLSTAGGGS	37	0.000146144
HGHSGSLGGGS	37	0.000146144
MHEIAVPGGGS	37	0.000146144
NGQYGEIGGGS	37	0.000146144
WSRWFSFGGGS	37	0.000146144
GTVLDTAGGGS	37	0.000146144
DFLHNLEGGGS	37	0.000146144
ERHHKNTGGGS	37	0.000146144
GNLWYTGGGGS	37	0.000146144
KSLGSPGGGGS	37	0.000146144
RRLRRTGGGGS	36	0.000142195
YDHLGTHGGGS	36	0.000142195
WVGFAPQGGGS	36	0.000142195
QLVDTFWGGGS	36	0.000142195
VKKCCYIGGGS	36	0.000142195
ISYPLHLGGGS	36	0.000142195
SHQLVTNGGGS	36	0.000142195
FPDSNPYGGGS	36	0.000142195
NPSKVAIGGGS	36	0.000142195
NIHHLRFGGGS	36	0.000142195
AFLEFPMGGGS	36	0.000142195
SVAIVTTGGGS	36	0.000142195
KGTIPQTGGGS	36	0.000142195
STVLPCDGGGS	36	0.000142195
SQSWRPIGGGS	36	0.000142195
HGHSRYLGGGS	36	0.000142195
SPMRWASGGGS	36	0.000142195
SILSRLVGGGS	36	0.000142195
LDNTRVSGGGS	36	0.000142195
HSYWHTEGGGS	36	0.000142195
HWPRMVNGGGS	36	0.000142195
FLLCYTGGGGS	36	0.000142195
LPHLGSNGGGS	36	0.000142195
HVYGPGPGGGS	36	0.000142195
WRSWYTGGGGS	36	0.000142195
GNIGSPGGGGS	36	0.000142195
YGQSSTEGGGS	35	0.000138245
YSYWHPEGGGS	35	0.000138245
SQNQAQGGGGS	35	0.000138245
IPIGLARGGGS	35	0.000138245
SLTVWRSGGGS	35	0.000138245
YPLWSASGGGS	35	0.000138245
AAYFPPKGGGS	35	0.000138245
WSHGDTGGGGS	35	0.000138245
NLAVGSYGGGS	35	0.000138245
SPLPRLTGGGS	35	0.000138245
RLSAQAWGGGS	35	0.000138245
HKPIRPIGGGS	35	0.000138245
SGMVWREGGGS	35	0.000138245
RGMGWRGGGGS	35	0.000138245
GRQGDTGGGGS	35	0.000138245
ILHSASRGGGS	35	0.000138245
HSLGSSHGGGS	35	0.000138245
TSYEHQHGGGS	35	0.000138245
NKLDSGYGGGS	35	0.000138245
GTIVADAGGGS	34	0.000134295
SILSRGGGGGS	34	0.000134295
VNLALWTGGGS	34	0.000134295
TCHSTCWGGGS	34	0.000134295
TGTSDYSGGGS	34	0.000134295
ELFPSQLGGGS	34	0.000134295
TFSDLSYGGGS	34	0.000134295
QAYDHLKGGGS	34	0.000134295
SPLLIERGGGS	34	0.000134295
HPPSGWAGGGS	34	0.000134295
TIGDFYQGGGS	34	0.000134295
KYEHLLYGGGS	34	0.000134295
NTGLSPQGGGS	34	0.000134295
YSRLPTPGGGS	34	0.000134295
YSPPVHPGGGS	34	0.000134295
THMHHTHGGGS	34	0.000134295
LPSPPYWGGGS	34	0.000134295
FLSYARTGGGS	34	0.000134295
AKFHHYRGGGS	34	0.000134295
YHRFEEKGGGS	34	0.000134295
WRREYTGGGGS	34	0.000134295
SLWSLIWGGGS	34	0.000134295
GRREYTGGGGS	34	0.000134295
HYTASYQGGGS	34	0.000134295
WSLGESGGGGS	34	0.000134295
NVDGSGMGGGS	34	0.000134295
IVNKSNGGGGS	33	0.000130345
AQKSDTHGGGS	33	0.000130345
YHTTFSTGGGS	33	0.000130345
SDYWGHSGGGS	33	0.000130345
HITTAYKGGGS	33	0.000130345
NPPMAVEGGGS	33	0.000130345
FHHSNYGGGGS	33	0.000130345
NHHQLQPGGGS	33	0.000130345
HGHAGYLGGGS	33	0.000130345
QHNLTPRGGGS	33	0.000130345
HGHSGYVGGGS	33	0.000130345
HSLGATHGGGS	33	0.000130345
GYALQTHGGGS	33	0.000130345
FSMKAELGGGS	33	0.000130345
SLTSNGRGGGS	33	0.000130345
RRHGYTRGGGS	33	0.000130345
HFKLPKKGGGS	33	0.000130345
ALSPTANGGGS	33	0.000130345
FLLFYTGGGGS	33	0.000130345
GSHGYTGGGGS	33	0.000130345
RRHGYTGGGGS	33	0.000130345
LCLGYTGGGGS	33	0.000130345
TDTPAGKGGGS	33	0.000130345
FNDQAPNGGGS	33	0.000130345
GKIVSPGGGGS	33	0.000130345
NLLGYTGGGGS	33	0.000130345
GRKFYPGGGGS	33	0.000130345
EMTLSRGGGGS	32	0.000126395
SPSWRPIGGGS	32	0.000126395
ANARTSVGGGS	32	0.000126395
GKPTIPHGGGS	32	0.000126395
RHWRNPSGGGS	32	0.000126395
TLMPTMSGGGS	32	0.000126395
WYMQLPTGGGS	32	0.000126395
SAIECPHGGGS	32	0.000126395
WTSHEQPGGGS	32	0.000126395
RLSASAWGGGS	32	0.000126395
SQGGTGSGGGS	32	0.000126395
SQGGTGYGGGS	32	0.000126395
YPLVGHVGGGS	32	0.000126395
HFYGPTPGGGS	32	0.000126395
RVDVTAWGGGS	32	0.000126395
WSRGDTFGGGS	32	0.000126395
WRSGDTFGGGS	32	0.000126395
GSRVYTGGGGS	32	0.000126395
WRRRNTGGGGS	32	0.000126395
STIPQYGGGGS	32	0.000126395
NQVLSRHGGGS	32	0.000126395
KLGLGSGGGGS	31	0.000122445
WTAMRWDGGGS	31	0.000122445
GPCSPSSGGGS	31	0.000122445
TLFPSLYGGGS	31	0.000122445
WSIFYTGGGGS	31	0.000122445
HLRPLWNGGGS	31	0.000122445
ESNYFRSGGGS	31	0.000122445
RVAATAWGGGS	31	0.000122445
GKKGDTEGGGS	31	0.000122445
ISSLRISGGGS	31	0.000122445
SWTVWRTGGGS	31	0.000122445
FILCYTGGGGS	31	0.000122445
IAPAMYYGGGS	31	0.000122445
RGMVWREGGGS	31	0.000122445
LVHIHVPGGGS	31	0.000122445
VVMSKDVGGGS	31	0.000122445
FSAVPLAGGGS	31	0.000122445
WRSGDNGGGGS	31	0.000122445
LQFESHPGGGS	31	0.000122445
WSLGDKGGGGS	31	0.000122445
SWTVWPSGGGS	31	0.000122445
GRRGNTGGGGS	31	0.000122445
NGVCRGNGGGS	31	0.000122445
GTIVSYAGGGS	31	0.000122445
KSLWYTGGGGS	31	0.000122445
GRRKYTGGGGS	31	0.000122445
GKVLATVGGGS	30	0.000118496
NVVNKNLGGGS	30	0.000118496
GSRTTGQGGGS	30	0.000118496
ISTTLVQGGGS	30	0.000118496
SLGSPAEGGGS	30	0.000118496
ERFHVRTGGGS	30	0.000118496
LSKETKYGGGS	30	0.000118496
HGHSGYPGGGS	30	0.000118496
TNRGADGGGGS	30	0.000118496
TFSYPDVGGGS	30	0.000118496
HGYSGYLGGGS	30	0.000118496
GILDTYKGGGS	30	0.000118496
YGARTVNGGGS	30	0.000118496
NQVLARYGGGS	30	0.000118496
SHWRNPFGGGS	30	0.000118496
FPVWQQHGGGS	30	0.000118496
WHYTPSMGGGS	30	0.000118496
SSILTQNGGGS	30	0.000118496
YYLEMAAGGGS	30	0.000118496
SHRLMHVGGGS	30	0.000118496
HFQHSHKGGGS	30	0.000118496
LPLLLVEGGGS	30	0.000118496
HSYVLHQGGGS	30	0.000118496
QVNNLGEGGGS	30	0.000118496
TDPSLYLGGGS	30	0.000118496
HMQFTREGGGS	30	0.000118496
HGHSGYHGGGS	30	0.000118496
NKLDSGSGGGS	30	0.000118496
KSRFSPGGGGS	30	0.000118496
GSLWYTVGGGS	30	0.000118496
KSLVSPGGGGS	30	0.000118496
THPAYSFGGGS	30	0.000118496
GSNGYTGGGGS	30	0.000118496
FSLFYPGGGGS	30	0.000118496
WRRKSPGGGGS	30	0.000118496
GNLGSPGGGGS	30	0.000118496
GSLCYPGGGGS	30	0.000118496
YGARRGNGGGS	29	0.000114546
TVAANQLGGGS	29	0.000114546
NDTWRAWGGGS	29	0.000114546
FSPYFIRGGGS	29	0.000114546
ETHSHHHGGGS	29	0.000114546
NTPKVLAGGGS	29	0.000114546
FSHRLYTGGGS	29	0.000114546
GWSNTGSGGGS	29	0.000114546
WHCPLTVGGGS	29	0.000114546
STTVGPIGGGS	29	0.000114546
MTVPFYEGGGS	29	0.000114546
SWPSMIPGGGS	29	0.000114546
QWARMVNGGGS	29	0.000114546
YGHSGHIGGGS	29	0.000114546
NGQSGDIGGGS	29	0.000114546
SWPSRITGGGS	29	0.000114546
SIMSHLLGGGS	29	0.000114546
LGGVMHLGGGS	29	0.000114546
YRVRTANGGGS	29	0.000114546
SVQSGEWGGGS	29	0.000114546
WSLGSPVGGGS	29	0.000114546
NEDWHPEGGGS	29	0.000114546
GKSGYTGGGGS	29	0.000114546
GILGSTGGGGS	29	0.000114546
WRRGSPGGGGS	29	0.000114546
KSLFYPGGGGS	29	0.000114546
YGARRANGGGS	28	0.000110596
SVPSGEWGGGS	28	0.000110596
YEVTGPIGGGS	28	0.000110596
CLAVVRAGGGS	28	0.000110596
GRVVDTGGGGS	28	0.000110596
NSLGASHGGGS	28	0.000110596
VFLPPVAGGGS	28	0.000110596
HLNGFVLGGGS	28	0.000110596
GDNTGSNGGGS	28	0.000110596
HPNHSTNGGGS	28	0.000110596
LSSKWPDGGGS	28	0.000110596
HGNSGYLGGGS	28	0.000110596
AILATLQGGGS	28	0.000110596
QDVALHVGGGS	28	0.000110596
GTVLATGGGGS	28	0.000110596
NVQNTRVGGGS	28	0.000110596
GKVLATEGGGS	28	0.000110596
ATGAYWGGGGS	28	0.000110596
HWARLVNGGGS	28	0.000110596
WRLRYTGGGGS	28	0.000110596
NGASRENGGGS	28	0.000110596
GSHVYTGGGGS	28	0.000110596
GKVIATAGGGS	28	0.000110596
HWARMVIGGGS	28	0.000110596
SAPLQRPGGGS	28	0.000110596
LSGVWTIGGGS	28	0.000110596
WSLRYTVGGGS	28	0.000110596
GMLAASLGGGS	28	0.000110596
RSLGYTVGGGS	28	0.000110596
FGLHYALGGGS	27	0.000106646
SVRTSFSGGGS	27	0.000106646
LWTPPIGGGGS	27	0.000106646
WSLPVTRGGGS	27	0.000106646
SVIYPQPGGGS	27	0.000106646
HWARMVHGGGS	27	0.000106646
FSNYHSSGGGS	27	0.000106646
MVTVHDSGGGS	27	0.000106646
NVDGPGMGGGS	27	0.000106646
FVPIHVPGGGS	27	0.000106646
WSAKLYIGGGS	27	0.000106646
FILWYTGGGGS	27	0.000106646
YQLPPERGGGS	27	0.000106646
HMSPQLGGGGS	27	0.000106646
SFHWLVSGGGS	27	0.000106646
FWSSTQMGGGS	27	0.000106646
GTIVANAGGGS	27	0.000106646
NLRDELYGGGS	27	0.000106646
RNRRNTGGGGS	27	0.000106646
HAWVPPAGGGS	27	0.000106646
FLLCYTWGGGS	27	0.000106646
FHNPQLLGGGS	27	0.000106646
SILSRSGGGGS	27	0.000106646
LPHLYEHGGGS	27	0.000106646
SGMVWRVGGGS	27	0.000106646
GKIVADDGGGS	27	0.000106646
HGHSGYFGGGS	27	0.000106646
GKRFSPGGGGS	27	0.000106646
GSRFSPGGGGS	27	0.000106646
HSRLSTPGGGS	27	0.000106646
GGDASGSGGGS	27	0.000106646
GDDLQAHGGGS	27	0.000106646
LLLGSTGGGGS	27	0.000106646
FSLFSPGGGGS	27	0.000106646
YGHYGDLGGGS	26	0.000102696
FGALPEMGGGS	26	0.000102696
NQVLARNGGGS	26	0.000102696
APGTFVTGGGS	26	0.000102696
HPSTLHKGGGS	26	0.000102696
NFQHSHTGGGS	26	0.000102696
YIPLHLPGGGS	26	0.000102696
FNAQSPNGGGS	26	0.000102696
AFGTHVLGGGS	26	0.000102696
HNGGIFVGGGS	26	0.000102696
SMRDGAVGGGS	26	0.000102696
LGHSGYLGGGS	26	0.000102696
HSTMVGLGGGS	26	0.000102696
SIAHNTMGGGS	26	0.000102696
STTFFTMGGGS	26	0.000102696
SPLSYVRGGGS	26	0.000102696
WNSHRSLGGGS	26	0.000102696
STVLPRDGGGS	26	0.000102696
YGVCRGNGGGS	26	0.000102696
SGKVWREGGGS	26	0.000102696
RRVGNKGGGGS	26	0.000102696
GRSVYTGGGGS	26	0.000102696
WANNNGRGGGS	26	0.000102696
HPNHSSNGGGS	26	0.000102696
HFQHSHMGGGS	26	0.000102696
GSPVYTGGGGS	26	0.000102696
GIIGYTGGGGS	26	0.000102696
GSLGSTGGGGS	26	0.000102696
YLAVGSYGGGS	25	9.87E-05
NDTATDQGGGS	25	9.87E-05
TISPRPGGGGS	25	9.87E-05
TEPERVNGGGS	25	9.87E-05
ALYARPSGGGS	25	9.87E-05
QAKTPTFGGGS	25	9.87E-05
AIAHHWGGGGS	25	9.87E-05
MIPKATLGGGS	25	9.87E-05
SAIERRHGGGS	25	9.87E-05
AVGTCPRGGGS	25	9.87E-05
SAWEQLNGGGS	25	9.87E-05
MPYSWTRGGGS	25	9.87E-05
WRLGSPGGGGS	25	9.87E-05
YGHSGHFGGGS	25	9.87E-05
WHGKRTVGGGS	25	9.87E-05
SQSWSPIGGGS	25	9.87E-05
SQGRNPDGGGS	25	9.87E-05
LWARMVNGGGS	25	9.87E-05
HGHYGDLGGGS	25	9.87E-05
GRQGYTGGGGS	25	9.87E-05
GRRGETGGGGS	25	9.87E-05
GRNFSPGGGGS	25	9.87E-05
GGVHEQYGGGS	25	9.87E-05
HWARMVSGGGS	25	9.87E-05
SAIECLHGGGS	25	9.87E-05
GRRGDKGGGGS	25	9.87E-05
WRTVYTGGGGS	25	9.87E-05
GSIGHTGGGGS	25	9.87E-05
FSLFSPFGGGS	25	9.87E-05
GNMFYPGGGGS	25	9.87E-05
NGKIWGTGGGS	24	9.48E-05
GKIVADAGGGS	24	9.48E-05
GSPYRHQGGGS	24	9.48E-05
SNYWTSNGGGS	24	9.48E-05
YSVSISRGGGS	24	9.48E-05
QLMSSLTGGGS	24	9.48E-05
AWSYPRPGGGS	24	9.48E-05
TLAVRTFGGGS	24	9.48E-05
FCLSSTMGGGS	24	9.48E-05
FNVQAPNGGGS	24	9.48E-05
YGHSGNVGGGS	24	9.48E-05
NVDGPGQGGGS	24	9.48E-05
KAALSVHGGGS	24	9.48E-05
WHGPLTVGGGS	24	9.48E-05
RAPAWPPGGGS	24	9.48E-05
LLPIHVPGGGS	24	9.48E-05
YDVATLSGGGS	24	9.48E-05
HLQHSHTGGGS	24	9.48E-05
SWVPGPNGGGS	24	9.48E-05
YGHYGDFGGGS	24	9.48E-05
YGESRGNGGGS	24	9.48E-05
GRVGDTEGGGS	24	9.48E-05
HFYGPDPGGGS	24	9.48E-05
EGAPLSRGGGS	24	9.48E-05
SSSFTLRGGGS	24	9.48E-05
SWTFWRSGGGS	24	9.48E-05
GHSFFAAGGGS	24	9.48E-05
SILSKLGGGGS	24	9.48E-05
WGGLYTSGGGS	24	9.48E-05
WRVGYTGGGGS	24	9.48E-05
WSLGDTRGGGS	24	9.48E-05
KILVSPGGGGS	24	9.48E-05
GSLVSPGGGGS	24	9.48E-05
RALTPLIGGGS	24	9.48E-05
KILGYTGGGGS	24	9.48E-05
NGHISRWGGGS	24	9.48E-05
HSYWYPEGGGS	24	9.48E-05
YLHWYPEGGGS	23	9.08E-05
MHMTNRIGGGS	23	9.08E-05
ELHSHHHGGGS	23	9.08E-05
FTTHYPAGGGS	23	9.08E-05
EGHNKDTGGGS	23	9.08E-05
LLDLHEHGGGS	23	9.08E-05
TRMPDLRGGGS	23	9.08E-05
MVFRITIGGGS	23	9.08E-05
FSRPAGGGGGS	23	9.08E-05
STFSMWMGGGS	23	9.08E-05
FTPSWPLGGGS	23	9.08E-05
FPKEARQGGGS	23	9.08E-05
MSSHVHPGGGS	23	9.08E-05
SAIERPHGGGS	23	9.08E-05
IEKLPRMGGGS	23	9.08E-05
YFSGPRHGGGS	23	9.08E-05
FDVLAPLGGGS	23	9.08E-05
QGHSGYLGGGS	23	9.08E-05
ARATSSLGGGS	23	9.08E-05
VLAAIAFGGGS	23	9.08E-05
MSAQQDNGGGS	23	9.08E-05
IHVVHLTGGGS	23	9.08E-05
EWHHNYTGGGS	23	9.08E-05
TNLDSVSGGGS	23	9.08E-05
GSGTTGKGGGS	23	9.08E-05
FCLSYTMGGGS	23	9.08E-05
SSTVTFKGGGS	23	9.08E-05
GRIGYTGGGGS	23	9.08E-05
QLHSHTYGGGS	23	9.08E-05
FCLGYTVGGGS	23	9.08E-05
AEIRSQLGGGS	23	9.08E-05
RLSAPTWGGGS	23	9.08E-05
GSLGYTVGGGS	23	9.08E-05
WRRGYNGGGGS	23	9.08E-05
RHGRNPDGGGS	23	9.08E-05
ESLVSPGGGGS	23	9.08E-05
SYMPASVGGGS	23	9.08E-05
FSLWYTWGGGS	23	9.08E-05
EGHYKDTGGGS	23	9.08E-05
FNHTWRNGGGS	23	9.08E-05
FLLWSTGGGGS	23	9.08E-05
GNLCYPGGGGS	23	9.08E-05
KICGYTGGGGS	23	9.08E-05
YSLGATHGGGS	22	8.69E-05
FKTHHPAGGGS	22	8.69E-05
GMVLATAGGGS	22	8.69E-05
TDVQHSPGGGS	22	8.69E-05
NGARRANGGGS	22	8.69E-05
NDSVHGDGGGS	22	8.69E-05
GDALKAHGGGS	22	8.69E-05
EQKSDSHGGGS	22	8.69E-05
NVDGPGSGGGS	22	8.69E-05
KHNLTSRGGGS	22	8.69E-05
LSYSIVNGGGS	22	8.69E-05
LMSASKQGGGS	22	8.69E-05
HVTLYPRGGGS	22	8.69E-05
YPMTHHLGGGS	22	8.69E-05
SHFRNPSGGGS	22	8.69E-05
ATYTRLHGGGS	22	8.69E-05
HWHSVYLGGGS	22	8.69E-05
WPTTFFLGGGS	22	8.69E-05
WTIVAYAGGGS	22	8.69E-05
HFYGSGAGGGS	22	8.69E-05
YMQFTREGGGS	22	8.69E-05
AHHQGLRGGGS	22	8.69E-05
IIIPRANGGGS	22	8.69E-05
TVAVLSLGGGS	22	8.69E-05
SPCGTFSGGGS	22	8.69E-05
FFLVYTGGGGS	22	8.69E-05
GRMGKTGGGGS	22	8.69E-05
RRVGYSGGGGS	22	8.69E-05
SGTVWRVGGGS	22	8.69E-05
YSYRYSTGGGS	22	8.69E-05
KTNDPVDGGGS	22	8.69E-05
HSWIMNAGGGS	22	8.69E-05
YILYRGGGGGS	22	8.69E-05
GRHGDTGGGGS	22	8.69E-05
RRMGWREGGGS	22	8.69E-05
HFHHNHTGGGS	22	8.69E-05
HIGPGGSGGGS	22	8.69E-05
HSGRLLAGGGS	22	8.69E-05
GRRENTGGGGS	22	8.69E-05
LVLIHVPGGGS	22	8.69E-05
YPPLVNVGGGS	22	8.69E-05
SGQSRSTGGGS	22	8.69E-05
LQDMHEHGGGS	22	8.69E-05
NVDGPGKGGGS	22	8.69E-05
NGERRVNGGGS	22	8.69E-05
FSLFYPFGGGS	22	8.69E-05
NDPYRASGGGS	21	8.29E-05
NDTAPDQGGGS	21	8.29E-05
HMQFTSAGGGS	21	8.29E-05
LAHSHLHGGGS	21	8.29E-05
SWTDWRSGGGS	21	8.29E-05
LPFESAKGGGS	21	8.29E-05
SAIERIHGGGS	21	8.29E-05
SQPPLADGGGS	21	8.29E-05
SWTVWWSGGGS	21	8.29E-05
GRVLATAGGGS	21	8.29E-05
HWARVVNGGGS	21	8.29E-05
NWIMKQTGGGS	21	8.29E-05
GPLRVSHGGGS	21	8.29E-05
VLYNTFPGGGS	21	8.29E-05
GYALQPHGGGS	21	8.29E-05
STVLPGDGGGS	21	8.29E-05
FSQRLDTGGGS	21	8.29E-05
WRHGENGGGGS	21	8.29E-05
IVKLPTTGGGS	21	8.29E-05
SILSWLGGGGS	21	8.29E-05
NPEYSSDGGGS	21	8.29E-05
WRRRYTGGGGS	21	8.29E-05
WGMGYNGGGGS	21	8.29E-05
WLLVSPGGGGS	21	8.29E-05
SHAYHYSGGGS	21	8.29E-05
LVSHSSNGGGS	21	8.29E-05
VMMTEKPGGGS	21	8.29E-05
FSLVYTGGGGS	21	8.29E-05
KGHGGNGGGGS	21	8.29E-05
GRLGETGGGGS	21	8.29E-05
WRQGDTGGGGS	21	8.29E-05
FCLWYTVGGGS	21	8.29E-05
RGHSGYLGGGS	21	8.29E-05
WSLFSPVGGGS	21	8.29E-05
RSLWYTVGGGS	21	8.29E-05
WSRGNTGGGGS	21	8.29E-05
SMSDSGRGGGS	21	8.29E-05
EQKYDSHGGGS	21	8.29E-05
MVTISMPGGGS	21	8.29E-05
LTLGSRYGGGS	21	8.29E-05
GDDLKAHGGGS	21	8.29E-05
NDNWGKHGGGS	21	8.29E-05
RSNGYTGGGGS	21	8.29E-05
CSLFYPGGGGS	21	8.29E-05
GRKGSPGGGGS	21	8.29E-05
KSLCYPGGGGS	21	8.29E-05
SARYVMTGGGS	20	7.90E-05
FILSRGGGGGS	20	7.90E-05
HGHSGCLGGGS	20	7.90E-05
SGPSRSTGGGS	20	7.90E-05
NVSSSPGGGGS	20	7.90E-05
VTSLRMQGGGS	20	7.90E-05
QTHELQKGGGS	20	7.90E-05
SVGSMSRGGGS	20	7.90E-05
HFYAPGPGGGS	20	7.90E-05
HFYGSGLGGGS	20	7.90E-05
LAHAPWEGGGS	20	7.90E-05
CSLGSTGGGGS	20	7.90E-05
LVTVHHSGGGS	20	7.90E-05
NQVSDARGGGS	20	7.90E-05
KDVNMNTGGGS	20	7.90E-05
FEKPNKCGGGS	20	7.90E-05
YVKTPMPGGGS	20	7.90E-05
SIHSNKPGGGS	20	7.90E-05
LSTNASLGGGS	20	7.90E-05
NTVSLLRGGGS	20	7.90E-05
HSYLHPEGGGS	20	7.90E-05
NMTTHNRGGGS	20	7.90E-05
HFYGTGKGGGS	20	7.90E-05
WRHGETGGGGS	20	7.90E-05
HGHPGYLGGGS	20	7.90E-05
HPYEAAGGGGS	20	7.90E-05
WSRGEKRGGGS	20	7.90E-05
SWTAWRSGGGS	20	7.90E-05
SCPSRIPGGGS	20	7.90E-05
ERQEKNRGGGS	20	7.90E-05
EWHHTYTGGGS	20	7.90E-05
GGVHAQYGGGS	20	7.90E-05
HGHYGHLGGGS	20	7.90E-05
YGVSRGNGGGS	20	7.90E-05
WSQGDTGGGGS	20	7.90E-05
ERHEKNSGGGS	20	7.90E-05
GYALQSNGGGS	20	7.90E-05
EPTSNATGGGS	20	7.90E-05
LPYLYEHGGGS	20	7.90E-05
VLGSHEWGGGS	20	7.90E-05
KNNIHTPGGGS	20	7.90E-05
GGDASGCGGGS	20	7.90E-05
FIFGYTGGGGS	20	7.90E-05
FRLLSPMGGGS	19	7.50E-05
GYALQAHGGGS	19	7.50E-05
NGGYHAHGGGS	19	7.50E-05
NDVSRTVGGGS	19	7.50E-05
YYTAPYQGGGS	19	7.50E-05
YEPNLYMGGGS	19	7.50E-05
GKIVYTGGGGS	19	7.50E-05
DLVLLHIGGGS	19	7.50E-05
TARQPLDGGGS	19	7.50E-05
IPFHFKPGGGS	19	7.50E-05
WSLGERGGGGS	19	7.50E-05
RWARMVNGGGS	19	7.50E-05
SWLSLTKGGGS	19	7.50E-05
HSPILQLGGGS	19	7.50E-05
HYTAPDQGGGS	19	7.50E-05
LPRSEITGGGS	19	7.50E-05
FGASSEMGGGS	19	7.50E-05
WGNKNGGGGGS	19	7.50E-05
HFYSPGPGGGS	19	7.50E-05
TSLAEHYGGGS	19	7.50E-05
YGHYGHFGGGS	19	7.50E-05
GRLGKTGGGGS	19	7.50E-05
WGMGYRGGGGS	19	7.50E-05
HGHSGHIGGGS	19	7.50E-05
YTDSRRLGGGS	19	7.50E-05
GYALQSQGGGS	19	7.50E-05
KASERNPGGGS	19	7.50E-05
FQLQWRLGGGS	19	7.50E-05
YPLVEHFGGGS	19	7.50E-05
WRSGETGGGGS	19	7.50E-05
MRIVPTDGGGS	19	7.50E-05
YHDNYQNGGGS	19	7.50E-05
FCLSYTVGGGS	19	7.50E-05
SWKVWRSGGGS	19	7.50E-05
GTLLATAGGGS	19	7.50E-05
GRKWYTGGGGS	19	7.50E-05
CSLRYTGGGGS	19	7.50E-05
VGIYSHIGGGS	19	7.50E-05
KGESRENGGGS	19	7.50E-05
VKAVDGVGGGS	19	7.50E-05
WSLGDSGGGGS	19	7.50E-05
WRRGEKRGGGS	19	7.50E-05
NVDGTGSGGGS	19	7.50E-05
KSIGYTGGGGS	19	7.50E-05
WRYGYTGGGGS	19	7.50E-05
FRLLSQMGGGS	18	7.11E-05
GSVGYTGGGGS	18	7.11E-05
KGDHYHMGGGS	18	7.11E-05
NGASGPAGGGS	18	7.11E-05
ETFLITPGGGS	18	7.11E-05
WELTPYYGGGS	18	7.11E-05
WKSFSSSGGGS	18	7.11E-05
WSIWYTGGGGS	18	7.11E-05
GHAPYRTGGGS	18	7.11E-05
DALGKGPGGGS	18	7.11E-05
AGNPRSFGGGS	18	7.11E-05
ELRTRDMGGGS	18	7.11E-05
GTVIATAGGGS	18	7.11E-05
KQNLSSWGGGS	18	7.11E-05
ESSEVLLGGGS	18	7.11E-05
GYAFQSHGGGS	18	7.11E-05
GVPTWVSGGGS	18	7.11E-05
MVPSWAIGGGS	18	7.11E-05
NVHFHLRGGGS	18	7.11E-05
SWLELRTGGGS	18	7.11E-05
SWLSRIPGGGS	18	7.11E-05
HSHWHPEGGGS	18	7.11E-05
SHWRNLSGGGS	18	7.11E-05
TAHGSSLGGGS	18	7.11E-05
VTPELVPGGGS	18	7.11E-05
VPRDQTAGGGS	18	7.11E-05
FPYLHEHGGGS	18	7.11E-05
GSATARFGGGS	18	7.11E-05
CLLWYTGGGGS	18	7.11E-05
SQTLNLFGGGS	18	7.11E-05
HFDGTGPGGGS	18	7.11E-05
RSMRKTGGGGS	18	7.11E-05
YPLVVHFGGGS	18	7.11E-05
EGHYKDNGGGS	18	7.11E-05
GSRLHTHGGGS	18	7.11E-05
AVSVWPKGGGS	18	7.11E-05
TLTRTTNGGGS	18	7.11E-05
GKLVSPGGGGS	18	7.11E-05
GRVHHAYGGGS	18	7.11E-05
LAVPNPSGGGS	18	7.11E-05
WNVPAYNGGGS	18	7.11E-05
SHWSRSTGGGS	18	7.11E-05
IEKISRMGGGS	18	7.11E-05
EFLGYTGGGGS	18	7.11E-05
NGHSGDFGGGS	18	7.11E-05
WRRGTPGGGGS	18	7.11E-05
FSVFSPGGGGS	18	7.11E-05
GRKCYPGGGGS	18	7.11E-05
FLLFSPCGGGS	18	7.11E-05
GRRGDKKGGGS	18	7.11E-05
YHRSAHTGGGS	17	6.71E-05
ILVAYRVGGGS	17	6.71E-05
YMLSATGGGGS	17	6.71E-05
SAVSRPPGGGS	17	6.71E-05
NVSIRRTGGGS	17	6.71E-05
WDNNSGWGGGS	17	6.71E-05
VLAANAIGGGS	17	6.71E-05
KLNSSSWGGGS	17	6.71E-05
KGGTSTPGGGS	17	6.71E-05
FGDSPEMGGGS	17	6.71E-05
GLAGYSVGGGS	17	6.71E-05
KSLVYTGGGGS	17	6.71E-05
WSLWYTCGGGS	17	6.71E-05
IILPSYYGGGS	17	6.71E-05
TSGFPLSGGGS	17	6.71E-05
QTTRFHGGGGS	17	6.71E-05
YPSRGVPGGGS	17	6.71E-05
IEKLTRMGGGS	17	6.71E-05
NSGISGVGGGS	17	6.71E-05
YGHSGNIGGGS	17	6.71E-05
FANYHRSGGGS	17	6.71E-05
TFHAAPPGGGS	17	6.71E-05
HISTTHPGGGS	17	6.71E-05
HYSWPTLGGGS	17	6.71E-05
SDARADDGGGS	17	6.71E-05
GDVLTLIGGGS	17	6.71E-05
QMFMLITGGGS	17	6.71E-05
SSHSLLHGGGS	17	6.71E-05
GQDVLWKGGGS	17	6.71E-05
RLSAPSWGGGS	17	6.71E-05
ISKLPRMGGGS	17	6.71E-05
HFSTTEMGGGS	17	6.71E-05
GRVGATGGGGS	17	6.71E-05
RNRGADGGGGS	17	6.71E-05
YSLGAAYGGGS	17	6.71E-05
RGKGYSRGGGS	17	6.71E-05
GGDESGSGGGS	17	6.71E-05
AQTLNLVGGGS	17	6.71E-05
YPVSFRSGGGS	17	6.71E-05
WSSGDTFGGGS	17	6.71E-05
GRRWFTFGGGS	17	6.71E-05
FILVYTGGGGS	17	6.71E-05
HFQHSNTGGGS	17	6.71E-05
GSLRYTGGGGS	17	6.71E-05
FSLGYTVGGGS	17	6.71E-05
EPHYHHHGGGS	17	6.71E-05
WRLGYTRGGGS	17	6.71E-05
RRLRKTGGGGS	17	6.71E-05
YILSRLGGGGS	17	6.71E-05
GSGTTGEGGGS	17	6.71E-05
CSLGYPGGGGS	17	6.71E-05
FLLGYTWGGGS	17	6.71E-05
LATKSKHGGGS	17	6.71E-05
ATTLRGYGGGS	17	6.71E-05
WSLEYTVGGGS	17	6.71E-05
VGNYSHIGGGS	17	6.71E-05
FCLAYTGGGGS	17	6.71E-05
MPGKFTHGGGS	17	6.71E-05
STFPTYYGGGS	17	6.71E-05
YANSPKVGGGS	17	6.71E-05
WSLFSTGGGGS	17	6.71E-05
YVDGSGLGGGS	17	6.71E-05
GGRESDNGGGS	17	6.71E-05
YVEVWHYGGGS	17	6.71E-05
KSCGYTGGGGS	17	6.71E-05
YRARTVNGGGS	16	6.32E-05
MQTNCTLGGGS	16	6.32E-05
AQTLNRFGGGS	16	6.32E-05
DEDRYATGGGS	16	6.32E-05
NGPISPWGGGS	16	6.32E-05
FILSRLGGGGS	16	6.32E-05
VLSAVPYGGGS	16	6.32E-05
SWAVWRSGGGS	16	6.32E-05
YPLVWHFGGGS	16	6.32E-05
NHLRSLLGGGS	16	6.32E-05
SLYATRQGGGS	16	6.32E-05
IGPNVKSGGGS	16	6.32E-05
THFDVGTGGGS	16	6.32E-05
SMHVGSPGGGS	16	6.32E-05
RWTVWRSGGGS	16	6.32E-05
HGHSCYLGGGS	16	6.32E-05
APQFRLIGGGS	16	6.32E-05
FSNYYRSGGGS	16	6.32E-05
HSLGAPHGGGS	16	6.32E-05
HFYGTGTGGGS	16	6.32E-05
YGHCGNVGGGS	16	6.32E-05
KLHSHSYGGGS	16	6.32E-05
CYALHSHGGGS	16	6.32E-05
IDEGSRHGGGS	16	6.32E-05
YDPVHTHGGGS	16	6.32E-05
FNAQATNGGGS	16	6.32E-05
NHHNHVPGGGS	16	6.32E-05
SPWGTLSGGGS	16	6.32E-05
RVDETAWGGGS	16	6.32E-05
SGKVWRVGGGS	16	6.32E-05
SLNAVPFGGGS	16	6.32E-05
YLNVSVRGGGS	16	6.32E-05
FLLFSPWGGGS	16	6.32E-05
RLSAPACGGGS	16	6.32E-05
VSRTPSNGGGS	16	6.32E-05
SHRRNPFGGGS	16	6.32E-05
NGLISPWGGGS	16	6.32E-05
SAGSRAIGGGS	16	6.32E-05
DDHVHRLGGGS	16	6.32E-05
HMASPRSGGGS	16	6.32E-05
EGHNKDNGGGS	16	6.32E-05
KWARMVNGGGS	16	6.32E-05
RLYTLYPGGGS	16	6.32E-05
KFNFTKVGGGS	16	6.32E-05
IANLPRMGGGS	16	6.32E-05
GRSEYTGGGGS	16	6.32E-05
SMGPHGTGGGS	16	6.32E-05
SILSRPGGGGS	16	6.32E-05
NGHFGDIGGGS	16	6.32E-05
RQGRNPDGGGS	16	6.32E-05
NVTRTANGGGS	16	6.32E-05
NGHDGDIGGGS	16	6.32E-05
TPAIVWYGGGS	16	6.32E-05
HSRLHTPGGGS	16	6.32E-05
GDRLPDAGGGS	16	6.32E-05
SGPSRSNGGGS	16	6.32E-05
SHWRNPTGGGS	16	6.32E-05
RLSAPALGGGS	16	6.32E-05
GMFLSADGGGS	16	6.32E-05
IQVDYRVGGGS	16	6.32E-05
NGESRVNGGGS	16	6.32E-05
IEKLSRMGGGS	16	6.32E-05
FSVFYTGGGGS	16	6.32E-05
FSFGYTGGGGS	16	6.32E-05
GNCGYTGGGGS	16	6.32E-05
YLQHSHTGGGS	15	5.92E-05
DDRPKRLGGGS	15	5.92E-05
GSGMTGQGGGS	15	5.92E-05
YGHSGYIGGGS	15	5.92E-05
SITRRSTGGGS	15	5.92E-05
QLAYPYTGGGS	15	5.92E-05
HGRSGYLGGGS	15	5.92E-05
TLFGVRVGGGS	15	5.92E-05
HPNYRMPGGGS	15	5.92E-05
TTGLTVRGGGS	15	5.92E-05
IWLPGLRGGGS	15	5.92E-05
RSLVYTGGGGS	15	5.92E-05
HCYGPGPGGGS	15	5.92E-05
GSLFYTGGGGS	15	5.92E-05
LPYLHEQGGGS	15	5.92E-05
MAHTSGPGGGS	15	5.92E-05
HSYGPGPGGGS	15	5.92E-05
SHAGKDLGGGS	15	5.92E-05
HWARMVTGGGS	15	5.92E-05
HFSGPGPGGGS	15	5.92E-05
PGHSGYLGGGS	15	5.92E-05
LPFRLHAGGGS	15	5.92E-05
SWTVWQSGGGS	15	5.92E-05
SATLFCAGGGS	15	5.92E-05
QGLAYNGGGGS	15	5.92E-05
HFYGSGSGGGS	15	5.92E-05
STVLSWDGGGS	15	5.92E-05
YLSTWHKGGGS	15	5.92E-05
NDTWRSWGGGS	15	5.92E-05
TVTRTSNGGGS	15	5.92E-05
WRQGNSGGGGS	15	5.92E-05
LSPSWPQGGGS	15	5.92E-05
TLHPYGIGGGS	15	5.92E-05
FTSWPTYGGGS	15	5.92E-05
HSRLPTTGGGS	15	5.92E-05
SNLAAFPGGGS	15	5.92E-05
HSARMVNGGGS	15	5.92E-05
ILPSLVPGGGS	15	5.92E-05
CILCYTGGGGS	15	5.92E-05
LTVRLTMGGGS	15	5.92E-05
YHNRPPHGGGS	15	5.92E-05
QEPPHSRGGGS	15	5.92E-05
RPLNPTYGGGS	15	5.92E-05
YPHTHPLGGGS	15	5.92E-05
VGTNQKYGGGS	15	5.92E-05
NSVIPGQGGGS	15	5.92E-05
TPRFATPGGGS	15	5.92E-05
QLHSHPYGGGS	15	5.92E-05
RGKVWREGGGS	15	5.92E-05
NSLGAANGGGS	15	5.92E-05
YGHSGDVGGGS	15	5.92E-05
YGLHYAIGGGS	15	5.92E-05
[truncated: 17,334 more rows]
