# Supplementary material for: Using NGS to Uncover the Corruption of a Peptide Phage Display Selection
Source: Curr Issues Mol Biol. 2024 Sep 21;46(9):10590–605. doi: 10.3390/cimb46090627 (PMC11431649; doi:10.3390/cimb46090627)
Supplement: Supplementary file 1 [file cimb-46-00627-s001.zip › NGS Data of the Naive Library.csv]

AA	Copy Numner (Frequency)	Relative Abundance (%)
WSLGYTGGGGS	173	0.00122465
TWTLARPGGGS	157	0.001111388
TAWASAAGGGS	143	0.001012283
STTGTQYGGGS	135	0.000955652
MPPTLVSGGGS	129	0.000913179
AITSRNAGGGS	128	0.0009061
FTENRSGGGGS	127	0.000899021
NQVLARHGGGS	124	0.000877784
YGSVKAAGGGS	123	0.000870705
MVHQLPPGGGS	122	0.000863626
QNNIHTPGGGS	116	0.000821153
TLPLTMHGGGS	112	0.000792837
SIAHNTMGGGS	111	0.000785758
AADILDPGGGS	110	0.000778679
DMKARVAGGGS	109	0.000771601
LTSLDTYGGGS	108	0.000764522
ENTPLSTGGGS	107	0.000757443
ASWAPMPGGGS	105	0.000743285
HLTSERLGGGS	101	0.000714969
DYQTLSLGGGS	101	0.000714969
HSTYAPGGGGS	100	0.00070789
MAVSHSMGGGS	100	0.00070789
SASQMTVGGGS	100	0.00070789
HSRLPTPGGGS	99	0.000700811
AAISPSHGGGS	95	0.000672496
YTASPRWGGGS	94	0.000665417
AGNPTIWGGGS	93	0.000658338
GSWTTGQGGGS	92	0.000651259
KEDLRDYGGGS	91	0.00064418
KLPPISTGGGS	91	0.00064418
THRVHAQGGGS	91	0.00064418
LVTVPRSGGGS	90	0.000637101
EGAPLSRGGGS	90	0.000637101
SIQRSDLGGGS	88	0.000622944
NGPISLWGGGS	87	0.000615865
CLAATTAGGGS	87	0.000615865
HPSTWHKGGGS	87	0.000615865
TNMTERVGGGS	86	0.000608786
HSLGASHGGGS	86	0.000608786
KTLLTEVGGGS	86	0.000608786
QSVPRFHGGGS	85	0.000601707
HILNWPTGGGS	85	0.000601707
GLSSSTIGGGS	85	0.000601707
QFNHPKGGGGS	84	0.000594628
SDFMQWDGGGS	84	0.000594628
SAIERLHGGGS	83	0.000587549
ASGEYSRGGGS	83	0.000587549
HAGAWAEGGGS	82	0.00058047
GPMNGYMGGGS	82	0.00058047
STPLRILGGGS	81	0.000573391
TPRSSHPGGGS	81	0.000573391
HGKILLTGGGS	80	0.000566312
HVSPLNWGGGS	80	0.000566312
YPSQLAAGGGS	79	0.000559233
GSPYLFVGGGS	78	0.000552154
AGMGTSYGGGS	77	0.000545076
VPLIQSHGGGS	77	0.000545076
SMLSSIFGGGS	76	0.000537997
LPYLHEHGGGS	76	0.000537997
QGPTQFNGGGS	76	0.000537997
DQNSQLTGGGS	76	0.000537997
NSMKHVHGGGS	76	0.000537997
ERALTSIGGGS	75	0.000530918
SSVSRPPGGGS	75	0.000530918
TWTWPIRGGGS	75	0.000530918
EWHHKYTGGGS	75	0.000530918
ALAPWHGGGGS	74	0.000523839
MTAQSPRGGGS	74	0.000523839
SHETLPRGGGS	74	0.000523839
THFSQKQGGGS	74	0.000523839
NTIKTTPGGGS	73	0.00051676
SGLHYALGGGS	73	0.00051676
LVTVHYSGGGS	73	0.00051676
QLDAVWQGGGS	72	0.000509681
TLHPNQLGGGS	72	0.000509681
TAAATVHGGGS	72	0.000509681
GHSFFAAGGGS	72	0.000509681
QQLSRLAGGGS	72	0.000509681
MPVLENLGGGS	72	0.000509681
GMALPSSGGGS	72	0.000509681
SLKEQAAGGGS	71	0.000502602
LTKSLNHGGGS	71	0.000502602
ATWAVSSGGGS	71	0.000502602
TYPALSWGGGS	71	0.000502602
KLSIASAGGGS	71	0.000502602
SHVGWAYGGGS	71	0.000502602
HVMNGLPGGGS	71	0.000502602
NSTSDLPGGGS	70	0.000495523
DSRPGPFGGGS	70	0.000495523
SSNQFLPGGGS	70	0.000495523
TGNTPSIGGGS	70	0.000495523
SYPPTSHGGGS	70	0.000495523
TVPVPRPGGGS	69	0.000488444
HYPTWPRGGGS	69	0.000488444
DGHLWWEGGGS	69	0.000488444
YGQSITEGGGS	68	0.000481365
LVRSQSYGGGS	68	0.000481365
TMASPAKGGGS	68	0.000481365
TWSADLTGGGS	68	0.000481365
ASTEGPRGGGS	68	0.000481365
TDNSATRGGGS	68	0.000481365
ITSLPRAGGGS	67	0.000474287
GTGLRTNGGGS	67	0.000474287
VTVPVRSGGGS	67	0.000474287
KPLTADLGGGS	67	0.000474287
SLSYNRHGGGS	67	0.000474287
SQRADWKGGGS	67	0.000474287
SVLSTLEGGGS	67	0.000474287
AFAPFKTGGGS	67	0.000474287
VMAYANHGGGS	67	0.000474287
GFGGPMAGGGS	67	0.000474287
TSPSSPTGGGS	67	0.000474287
LTLPSQSGGGS	67	0.000474287
SHMALSPGGGS	66	0.000467208
DATTPKRGGGS	66	0.000467208
NVVVVGPGGGS	66	0.000467208
EMGLRLMGGGS	66	0.000467208
SSPNSAMGGGS	66	0.000467208
ALMKTPSGGGS	65	0.000460129
GLASDPVGGGS	65	0.000460129
DVMRPLPGGGS	65	0.000460129
SPGVDSYGGGS	65	0.000460129
HAPAQSSGGGS	64	0.00045305
HPLNSKSGGGS	64	0.00045305
TWHYNFPGGGS	64	0.00045305
GRNLIEMGGGS	64	0.00045305
GTWQVAAGGGS	63	0.000445971
AWVGRTTGGGS	63	0.000445971
LQARPLTGGGS	63	0.000445971
SHHQRMPGGGS	62	0.000438892
MSKGVGAGGGS	62	0.000438892
HGALILSGGGS	62	0.000438892
GQDVLWKGGGS	62	0.000438892
SATEPYPGGGS	62	0.000438892
NSAARPIGGGS	62	0.000438892
QLHSHSYGGGS	62	0.000438892
DAARLLSGGGS	62	0.000438892
HDSVHFDGGGS	62	0.000438892
HGDHVSHGGGS	62	0.000438892
TRTDLSSGGGS	61	0.000431813
VNAQPPYGGGS	61	0.000431813
LERPVQLGGGS	61	0.000431813
NGTTIYSGGGS	61	0.000431813
WQANYWTGGGS	61	0.000431813
VSPVDSSGGGS	60	0.000424734
DHITIHHGGGS	60	0.000424734
GDLKPMNGGGS	60	0.000424734
VTPELVPGGGS	60	0.000424734
SGPNHFYGGGS	60	0.000424734
LLAGPFRGGGS	60	0.000424734
SIQHFNMGGGS	60	0.000424734
NLTMQRIGGGS	60	0.000424734
QAHWLREGGGS	60	0.000424734
LMPVTPKGGGS	60	0.000424734
SPWGTFSGGGS	60	0.000424734
SHSLFPHGGGS	60	0.000424734
ASQASAHGGGS	60	0.000424734
TVTMVEGGGGS	59	0.000417655
AEIRSQLGGGS	59	0.000417655
STQQAVRGGGS	59	0.000417655
FPHTPTPGGGS	59	0.000417655
AESHVNTGGGS	59	0.000417655
KPLVAQIGGGS	59	0.000417655
VPSANAIGGGS	59	0.000417655
QQPSPLAGGGS	59	0.000417655
YGDMPRFGGGS	59	0.000417655
SWPFVIGGGGS	59	0.000417655
ELPALARGGGS	59	0.000417655
HPPSGWAGGGS	59	0.000417655
GLAGYSVGGGS	59	0.000417655
TWSQASYGGGS	58	0.000410576
AFRLHQPGGGS	58	0.000410576
VASRINYGGGS	58	0.000410576
TVLPHHLGGGS	58	0.000410576
TNSIPSKGGGS	58	0.000410576
NLRTSETGGGS	58	0.000410576
SVMPRYIGGGS	58	0.000410576
WAGVLPPGGGS	58	0.000410576
LLAKQVSGGGS	57	0.000403498
ALRGSTPGGGS	57	0.000403498
YEPASDSGGGS	57	0.000403498
LPPQRSIGGGS	57	0.000403498
LAQPLLSGGGS	57	0.000403498
ASQPSMSGGGS	57	0.000403498
IGPDSHAGGGS	57	0.000403498
EPKDHYLGGGS	57	0.000403498
LPLRLHAGGGS	57	0.000403498
GPNHSWQGGGS	57	0.000403498
HHLRDLPGGGS	57	0.000403498
NTQHSFPGGGS	57	0.000403498
SSPNLQVGGGS	56	0.000396419
HAHKTPPGGGS	56	0.000396419
ILTTYDPGGGS	56	0.000396419
LIHTTTVGGGS	56	0.000396419
NSSPHQIGGGS	56	0.000396419
LSNYKMNGGGS	56	0.000396419
TSAPISTGGGS	56	0.000396419
SAIRSAAGGGS	56	0.000396419
SVLQKTVGGGS	56	0.000396419
HKLNTPPGGGS	56	0.000396419
GANSVMFGGGS	56	0.000396419
APQVLTIGGGS	56	0.000396419
WANNIGRGGGS	56	0.000396419
SHRPVMFGGGS	56	0.000396419
TASPRPWGGGS	55	0.00038934
NTFPFRPGGGS	55	0.00038934
QPYDLHGGGGS	55	0.00038934
LPHSYLAGGGS	55	0.00038934
DRPGSSFGGGS	55	0.00038934
AAVVNSHGGGS	54	0.000382261
KLPSMRLGGGS	54	0.000382261
SQIPTSRGGGS	54	0.000382261
VPQKAFMGGGS	54	0.000382261
QAHSHQVGGGS	54	0.000382261
YTAPWQDGGGS	54	0.000382261
GISMSAFGGGS	54	0.000382261
CELCHWPGGGS	54	0.000382261
EADCLGSGGGS	54	0.000382261
VGASQKNGGGS	54	0.000382261
SSWTGVVGGGS	54	0.000382261
QPALRNLGGGS	54	0.000382261
LVPLSSLGGGS	54	0.000382261
NPSIPYRGGGS	53	0.000375182
DVATNMHGGGS	53	0.000375182
GVTPTWHGGGS	53	0.000375182
QPHISPHGGGS	53	0.000375182
TFNPLPAGGGS	53	0.000375182
IYANRTHGGGS	53	0.000375182
HAHTLAHGGGS	53	0.000375182
APTKLNPGGGS	53	0.000375182
NQFSLSQGGGS	53	0.000375182
GPAYGSFGGGS	53	0.000375182
NHQNRSTGGGS	53	0.000375182
GQDYQHRGGGS	53	0.000375182
SNPPKGTGGGS	52	0.000368103
TLGVNTTGGGS	52	0.000368103
GTIYWNSGGGS	52	0.000368103
GLWALGDGGGS	52	0.000368103
GYPITPMGGGS	52	0.000368103
GNHLMYVGGGS	52	0.000368103
SPNQRPHGGGS	52	0.000368103
TAGASESGGGS	52	0.000368103
ETWFAIGGGGS	52	0.000368103
VKPAPHRGGGS	52	0.000368103
GMLAASLGGGS	52	0.000368103
HRPNYDMGGGS	52	0.000368103
SMHTLRAGGGS	52	0.000368103
TPTYGRTGGGS	52	0.000368103
SHAYHYSGGGS	52	0.000368103
RAFVPSTGGGS	51	0.000361024
DMTSMEAGGGS	51	0.000361024
SWTWMVTGGGS	51	0.000361024
QGLLHHVGGGS	51	0.000361024
GLPTNTSGGGS	51	0.000361024
LSHTYPSGGGS	51	0.000361024
SHDRLLPGGGS	51	0.000361024
TLKHQHTGGGS	51	0.000361024
HPQRHSLGGGS	51	0.000361024
LGTRTDPGGGS	51	0.000361024
YPIPMRLGGGS	51	0.000361024
SFTHYSEGGGS	51	0.000361024
SPHSPHNGGGS	51	0.000361024
NHAQTYLGGGS	51	0.000361024
THSNMTIGGGS	51	0.000361024
SWTYPSAGGGS	51	0.000361024
IGQPVVTGGGS	51	0.000361024
QYTPPVPGGGS	51	0.000361024
TTFFSQPGGGS	50	0.000353945
HHIGPTTGGGS	50	0.000353945
ATTLRGYGGGS	50	0.000353945
RLAIDQTGGGS	50	0.000353945
MDLSLKPGGGS	50	0.000353945
TLARGLPGGGS	50	0.000353945
NDTKTPSGGGS	50	0.000353945
DQTPGLAGGGS	50	0.000353945
GGTPQLPGGGS	50	0.000353945
SLAVNRPGGGS	50	0.000353945
GDPTLLIGGGS	50	0.000353945
GSTYLKRGGGS	50	0.000353945
YSSLGNSGGGS	49	0.000346866
QGGTSTPGGGS	49	0.000346866
LEGKPDGGGGS	49	0.000346866
QGEFEFLGGGS	49	0.000346866
GTGHLQYGGGS	49	0.000346866
ALWHRIPGGGS	49	0.000346866
SQFAVRPGGGS	49	0.000346866
SESDDTWGGGS	49	0.000346866
AAYPSQLGGGS	49	0.000346866
ALYARPSGGGS	49	0.000346866
MFSGYQYGGGS	49	0.000346866
YAARLQAGGGS	49	0.000346866
SFPPPALGGGS	49	0.000346866
QLLAFGKGGGS	49	0.000346866
MVTISMPGGGS	49	0.000346866
ATGAYWGGGGS	49	0.000346866
TPPSLAVGGGS	49	0.000346866
SGSQNAYGGGS	49	0.000346866
THPTLQLGGGS	49	0.000346866
KIALNPQGGGS	49	0.000346866
STMPTRYGGGS	49	0.000346866
TSYSSHFGGGS	48	0.000339787
NSYNPAQGGGS	48	0.000339787
CNAFASQGGGS	48	0.000339787
KPLLILTGGGS	48	0.000339787
TSLLYSHGGGS	48	0.000339787
TPGTSPFGGGS	48	0.000339787
QSRDVPFGGGS	48	0.000339787
AGLMQLIGGGS	48	0.000339787
QMPPADLGGGS	48	0.000339787
SLPLKMPGGGS	48	0.000339787
HYLHEKSGGGS	48	0.000339787
DAKYWSPGGGS	48	0.000339787
HEKNTVSGGGS	48	0.000339787
STFSMWMGGGS	48	0.000339787
SENTRTTGGGS	48	0.000339787
LPGAQATGGGS	48	0.000339787
SQSWQLYGGGS	47	0.000332708
DAGNPNAGGGS	47	0.000332708
QPLQALPGGGS	47	0.000332708
DPTTTNVGGGS	47	0.000332708
SAHNTPPGGGS	47	0.000332708
QTEAWATGGGS	47	0.000332708
FPASSSPGGGS	47	0.000332708
VVMSKDVGGGS	47	0.000332708
MLQSSLSGGGS	47	0.000332708
DGGRPPQGGGS	47	0.000332708
VSSTQDHGGGS	47	0.000332708
VPRTAFWGGGS	47	0.000332708
SDRVMNTGGGS	47	0.000332708
YTPRNQLGGGS	47	0.000332708
WLLPEAPGGGS	47	0.000332708
HVYVPIRGGGS	47	0.000332708
YPLTWTSGGGS	47	0.000332708
LSNKSLKGGGS	47	0.000332708
HNGGIFVGGGS	47	0.000332708
QSPSTETGGGS	47	0.000332708
ASFGHAEGGGS	47	0.000332708
DLARTPLGGGS	47	0.000332708
SHVLSVAGGGS	47	0.000332708
ATPSLPKGGGS	47	0.000332708
HIGAAYEGGGS	47	0.000332708
STTPHGPGGGS	46	0.00032563
VPLQPDKGGGS	46	0.00032563
KTHTPLSGGGS	46	0.00032563
QSLNKPPGGGS	46	0.00032563
DPMPLWVGGGS	46	0.00032563
EWISALQGGGS	46	0.00032563
ERFHVRTGGGS	46	0.00032563
AHTTLVSGGGS	46	0.00032563
QFGLLGVGGGS	46	0.00032563
TMGPLTPGGGS	46	0.00032563
SSDWFVQGGGS	46	0.00032563
SLISLPNGGGS	46	0.00032563
SAKLNSVGGGS	46	0.00032563
QVDSDYRGGGS	46	0.00032563
MAVTEWDGGGS	46	0.00032563
TVPRYAFGGGS	46	0.00032563
MLPTYAWGGGS	46	0.00032563
LPPARFSGGGS	46	0.00032563
TVQPAPFGGGS	46	0.00032563
AILATLQGGGS	46	0.00032563
HHRDQSHGGGS	46	0.00032563
SYVRGADGGGS	46	0.00032563
NLWLDMKGGGS	46	0.00032563
TSRPDLAGGGS	46	0.00032563
VGWNTRMGGGS	46	0.00032563
ATAVLTRGGGS	46	0.00032563
AYLNNHSGGGS	46	0.00032563
MTDKSSPGGGS	46	0.00032563
STLDSPLGGGS	46	0.00032563
SMLALPSGGGS	46	0.00032563
TNLHPDGGGGS	46	0.00032563
WQTERIWGGGS	46	0.00032563
LSGTWYIGGGS	45	0.000318551
YMPRTVPGGGS	45	0.000318551
NHAVHFYGGGS	45	0.000318551
VMAPVASGGGS	45	0.000318551
FHHSNYGGGGS	45	0.000318551
GPNRTHIGGGS	45	0.000318551
ESPSRFNGGGS	45	0.000318551
SAITTYVGGGS	45	0.000318551
ASLPKTWGGGS	45	0.000318551
SLNLTTRGGGS	45	0.000318551
LTPTASSGGGS	45	0.000318551
GPYSVLAGGGS	45	0.000318551
DPHTHPLGGGS	45	0.000318551
QLPRNFWGGGS	45	0.000318551
GTHWPKLGGGS	45	0.000318551
WLAAPLTGGGS	45	0.000318551
SQWGHMVGGGS	45	0.000318551
WEQHGAWGGGS	45	0.000318551
LTFKNHPGGGS	45	0.000318551
TSHEMRTGGGS	45	0.000318551
NPVPVTAGGGS	45	0.000318551
YRGEFIAGGGS	45	0.000318551
TPLQKETGGGS	45	0.000318551
YRSESPVGGGS	45	0.000318551
ANRLPVSGGGS	45	0.000318551
SHLAHKQGGGS	45	0.000318551
SRLPSGAGGGS	45	0.000318551
TETRSASGGGS	45	0.000318551
HAGPNQDGGGS	45	0.000318551
TGGQRAFGGGS	44	0.000311472
TTSKSTHGGGS	44	0.000311472
SHVLDKPGGGS	44	0.000311472
LQMAQRTGGGS	44	0.000311472
WSKGTQIGGGS	44	0.000311472
STSLATMGGGS	44	0.000311472
VDGPQWPGGGS	44	0.000311472
QDPKPRDGGGS	44	0.000311472
LAGSLNLGGGS	44	0.000311472
HMTLDSPGGGS	44	0.000311472
GVDKSRIGGGS	44	0.000311472
SFAWPYSGGGS	44	0.000311472
KSLPYATGGGS	44	0.000311472
TPQPKSAGGGS	44	0.000311472
NTGQKIYGGGS	44	0.000311472
ATNYLVTGGGS	44	0.000311472
NNDMPAPGGGS	44	0.000311472
GTAWNTFGGGS	44	0.000311472
TSTMTTIGGGS	44	0.000311472
IPVNLESGGGS	44	0.000311472
GMLRAFTGGGS	44	0.000311472
HLSSIPGGGGS	44	0.000311472
LPPGPYLGGGS	44	0.000311472
QSTLPRPGGGS	44	0.000311472
GVPTSLPGGGS	44	0.000311472
YDPARQSGGGS	44	0.000311472
ANRDLGTGGGS	44	0.000311472
YEPNLYMGGGS	43	0.000304393
ASPTTFAGGGS	43	0.000304393
FPGHALTGGGS	43	0.000304393
GAYFKTTGGGS	43	0.000304393
WPLLALTGGGS	43	0.000304393
TLHTLDMGGGS	43	0.000304393
LPPYELHGGGS	43	0.000304393
EQRALSLGGGS	43	0.000304393
NLHWLHAGGGS	43	0.000304393
ISVQPRDGGGS	43	0.000304393
VHASLPSGGGS	43	0.000304393
TSPYATHGGGS	43	0.000304393
SGASNLSGGGS	43	0.000304393
NTHPPHSGGGS	43	0.000304393
SWAYRDLGGGS	43	0.000304393
YHRTGGAGGGS	43	0.000304393
SQDASKSGGGS	43	0.000304393
TLFNDKEGGGS	43	0.000304393
AYQAYLPGGGS	43	0.000304393
STLWTVPGGGS	43	0.000304393
WPNQPVVGGGS	43	0.000304393
TTHAALGGGGS	43	0.000304393
IPMSPIMGGGS	43	0.000304393
WAYTDYMGGGS	43	0.000304393
SVTIVQPGGGS	43	0.000304393
KIPVLPLGGGS	43	0.000304393
EHVGADHGGGS	43	0.000304393
TSNVAKTGGGS	43	0.000304393
TPGRATLGGGS	43	0.000304393
GYTTTQYGGGS	43	0.000304393
YSDLWLNGGGS	43	0.000304393
HPPKFLNGGGS	42	0.000297314
WDVTPRTGGGS	42	0.000297314
QPVKWVNGGGS	42	0.000297314
LGAVGNHGGGS	42	0.000297314
HSTRHFSGGGS	42	0.000297314
SQNQAQGGGGS	42	0.000297314
ALHPFWPGGGS	42	0.000297314
THPTMQPGGGS	42	0.000297314
KAIHPMRGGGS	42	0.000297314
YPVQWPSGGGS	42	0.000297314
APFEHYHGGGS	42	0.000297314
RSEFPTVGGGS	42	0.000297314
HLVNKNLGGGS	42	0.000297314
QAVMPPKGGGS	42	0.000297314
MQTQGRVGGGS	42	0.000297314
VGKPVRTGGGS	42	0.000297314
HAFPPRHGGGS	42	0.000297314
TDYWSLKGGGS	42	0.000297314
AFSVPNRGGGS	42	0.000297314
YSSGWSPGGGS	42	0.000297314
RAQAHQVGGGS	42	0.000297314
VIHRPMTGGGS	42	0.000297314
NHLGQPLGGGS	42	0.000297314
SPMPYHRGGGS	42	0.000297314
IGGGTTAGGGS	42	0.000297314
HFRPVPGGGGS	42	0.000297314
VLQDIAQGGGS	42	0.000297314
WQPTSIFGGGS	42	0.000297314
LSSHTSRGGGS	42	0.000297314
NVQALTTGGGS	42	0.000297314
EPASTRTGGGS	42	0.000297314
NNVSVAHGGGS	42	0.000297314
SSTGAGDGGGS	42	0.000297314
QLNKSSAGGGS	41	0.000290235
SVASYKGGGGS	41	0.000290235
NSYSIPPGGGS	41	0.000290235
TSRLTEPGGGS	41	0.000290235
LTPTDRPGGGS	41	0.000290235
SFPFTSTGGGS	41	0.000290235
QQHSYVPGGGS	41	0.000290235
QGHSAHTGGGS	41	0.000290235
ASFPLSYGGGS	41	0.000290235
TTELSYPGGGS	41	0.000290235
SADGSQSGGGS	41	0.000290235
LAPKHHPGGGS	41	0.000290235
MVPHFVGGGGS	41	0.000290235
QPQNTALGGGS	41	0.000290235
YPPAVARGGGS	41	0.000290235
GQTYAMNGGGS	41	0.000290235
ASSTVTRGGGS	41	0.000290235
YAAPGNGGGGS	41	0.000290235
EMTLSLGGGGS	41	0.000290235
ANAWMRSGGGS	41	0.000290235
HLTRFSLGGGS	41	0.000290235
NPEYSRDGGGS	41	0.000290235
TTIMHSTGGGS	41	0.000290235
APKKAWMGGGS	41	0.000290235
WPMMQTRGGGS	41	0.000290235
TVTPPTMGGGS	41	0.000290235
MHVQTLAGGGS	41	0.000290235
QTNSVMVGGGS	41	0.000290235
WSDLSAAGGGS	41	0.000290235
TPMFWSAGGGS	41	0.000290235
ARLTTPTGGGS	41	0.000290235
SQRLITEGGGS	40	0.000283156
LPIPPEPGGGS	40	0.000283156
QPMFVMRGGGS	40	0.000283156
AAVNRPPGGGS	40	0.000283156
QMPYYPRGGGS	40	0.000283156
LMPNSPIGGGS	40	0.000283156
ISLKDRQGGGS	40	0.000283156
LPPTRVLGGGS	40	0.000283156
STVTESTGGGS	40	0.000283156
TSANPSPGGGS	40	0.000283156
FKLPWASGGGS	40	0.000283156
SAYKMMAGGGS	40	0.000283156
VPYRSSVGGGS	40	0.000283156
YPLVGHFGGGS	40	0.000283156
APATPTTGGGS	40	0.000283156
NHAQFFKGGGS	40	0.000283156
ESTTNASGGGS	40	0.000283156
YVQTVTIGGGS	40	0.000283156
SSGDLRYGGGS	40	0.000283156
LQSVSNFGGGS	40	0.000283156
SPHYRQMGGGS	40	0.000283156
DEHATKFGGGS	40	0.000283156
MPTKPILGGGS	40	0.000283156
YLPPPLPGGGS	40	0.000283156
YGTSLSRGGGS	40	0.000283156
SLPNRHTGGGS	40	0.000283156
YNTLPWFGGGS	39	0.000276077
SPMRWASGGGS	39	0.000276077
SYTTLMLGGGS	39	0.000276077
FQTRLITGGGS	39	0.000276077
VPPKFGAGGGS	39	0.000276077
AAWKESLGGGS	39	0.000276077
NPSREYTGGGS	39	0.000276077
HSSTVTIGGGS	39	0.000276077
SSPYQLPGGGS	39	0.000276077
HAARQVAGGGS	39	0.000276077
FPLSSMLGGGS	39	0.000276077
SDDIRRNGGGS	39	0.000276077
SQLAASQGGGS	39	0.000276077
QWTVVTPGGGS	39	0.000276077
HVWSRPPGGGS	39	0.000276077
LPPSNMTGGGS	39	0.000276077
SLIGSNRGGGS	39	0.000276077
YPKPFTRGGGS	39	0.000276077
GPRFVLNGGGS	39	0.000276077
SPHNNGDGGGS	39	0.000276077
LSGNLYDGGGS	39	0.000276077
WSASSDSGGGS	39	0.000276077
TYHYNVPGGGS	39	0.000276077
YVSARTLGGGS	39	0.000276077
WMPSAEKGGGS	39	0.000276077
LSQTLYQGGGS	39	0.000276077
ALSTQRGGGGS	39	0.000276077
YQPMFVIGGGS	39	0.000276077
MVQTSIAGGGS	39	0.000276077
GAKITLDGGGS	39	0.000276077
YCQPGTCGGGS	39	0.000276077
ASSSEFNGGGS	39	0.000276077
YSTMQFNGGGS	39	0.000276077
DGPSRHRGGGS	39	0.000276077
WDMNMGPGGGS	39	0.000276077
ALKHGVWGGGS	39	0.000276077
TSHLPTLGGGS	39	0.000276077
TNLTSILGGGS	39	0.000276077
SITMVGLGGGS	39	0.000276077
WDGTSMHGGGS	39	0.000276077
YGVKSHSGGGS	39	0.000276077
AMSVFYVGGGS	39	0.000276077
THLLPHRGGGS	39	0.000276077
EPADYIHGGGS	39	0.000276077
FPVVTRNGGGS	39	0.000276077
HLPPMQNGGGS	39	0.000276077
MPYSWTRGGGS	38	0.000268998
ALRSYIMGGGS	38	0.000268998
GVPKVPTGGGS	38	0.000268998
SMNGVQVGGGS	38	0.000268998
GLQKWPSGGGS	38	0.000268998
TTQLSKPGGGS	38	0.000268998
STTEWPSGGGS	38	0.000268998
YPAWQAVGGGS	38	0.000268998
WPDSYHRGGGS	38	0.000268998
DLLLSTVGGGS	38	0.000268998
QFPKNPQGGGS	38	0.000268998
DTHQYTTGGGS	38	0.000268998
STITRPHGGGS	38	0.000268998
LSTNSYPGGGS	38	0.000268998
APIFRALGGGS	38	0.000268998
EDPLLQVGGGS	38	0.000268998
LLSATPVGGGS	38	0.000268998
HQRTPLEGGGS	38	0.000268998
DIGPQYNGGGS	38	0.000268998
NTGVLHTGGGS	38	0.000268998
LSYSIVNGGGS	38	0.000268998
SILWQGTGGGS	38	0.000268998
LTGRLTMGGGS	38	0.000268998
WPPQVTTGGGS	38	0.000268998
QMKTNYTGGGS	38	0.000268998
SVTQVITGGGS	38	0.000268998
VSMPKPSGGGS	38	0.000268998
SPFPSRPGGGS	38	0.000268998
DLRMVGAGGGS	38	0.000268998
RPNGKNVGGGS	38	0.000268998
TLSGTPLGGGS	38	0.000268998
AFSRDNLGGGS	38	0.000268998
STTVPFSGGGS	38	0.000268998
SLHAADPGGGS	38	0.000268998
FFASSCCGGGS	38	0.000268998
FAHQSNGGGGS	38	0.000268998
TTVAQAYGGGS	38	0.000268998
YSEPAGGGGGS	38	0.000268998
VNQMPTGGGGS	38	0.000268998
EWSYYNLGGGS	38	0.000268998
VGASSTDGGGS	38	0.000268998
GPPDGAPGGGS	37	0.000261919
TIQFPSHGGGS	37	0.000261919
HGVKTQQGGGS	37	0.000261919
AKERPWLGGGS	37	0.000261919
HIRSLDTGGGS	37	0.000261919
APLGTLFGGGS	37	0.000261919
TSQWISQGGGS	37	0.000261919
HYHSNPWGGGS	37	0.000261919
GVSRVANGGGS	37	0.000261919
YMLSPTLGGGS	37	0.000261919
HALDGATGGGS	37	0.000261919
DVWSDHRGGGS	37	0.000261919
WMQPTVPGGGS	37	0.000261919
VSSRDHLGGGS	37	0.000261919
DVKPLFVGGGS	37	0.000261919
ALSPNQPGGGS	37	0.000261919
QSSPSQVGGGS	37	0.000261919
AHHQGLRGGGS	37	0.000261919
WNVDGRTGGGS	37	0.000261919
QLQKTQLGGGS	37	0.000261919
YVPEWVSGGGS	37	0.000261919
GSPCYKCGGGS	37	0.000261919
VQTSRHSGGGS	37	0.000261919
NDSKTPSGGGS	37	0.000261919
NPKPSLVGGGS	37	0.000261919
FTPDGARGGGS	37	0.000261919
LVPDALAGGGS	37	0.000261919
MGTQLNGGGGS	37	0.000261919
GWDLKWRGGGS	37	0.000261919
QSPTHPSGGGS	37	0.000261919
SMSNSSLGGGS	37	0.000261919
SPLVTLQGGGS	37	0.000261919
SGPWFPYGGGS	37	0.000261919
SISTMAMGGGS	37	0.000261919
SMGTVTDGGGS	37	0.000261919
SPLNNPNGGGS	37	0.000261919
SPWPRVPGGGS	36	0.000254841
QDFLDQRGGGS	36	0.000254841
RIPVDGHGGGS	36	0.000254841
MGLSREHGGGS	36	0.000254841
DVLSTAVGGGS	36	0.000254841
TALHAGFGGGS	36	0.000254841
ISKWPVPGGGS	36	0.000254841
SAGQVTLGGGS	36	0.000254841
AVATYMRGGGS	36	0.000254841
SNAPTHTGGGS	36	0.000254841
DLAITRSGGGS	36	0.000254841
NLRLTPNGGGS	36	0.000254841
SMPLNHTGGGS	36	0.000254841
APVRTHFGGGS	36	0.000254841
WTVAPYPGGGS	36	0.000254841
SAPGSQSGGGS	36	0.000254841
NSSDSHRGGGS	36	0.000254841
KLIAASLGGGS	36	0.000254841
SVSALKAGGGS	36	0.000254841
TSLYATSGGGS	36	0.000254841
NNGLQLGGGGS	36	0.000254841
YGLPVLMGGGS	36	0.000254841
SPLPRLTGGGS	36	0.000254841
SPPRQYSGGGS	36	0.000254841
WPLVSLAGGGS	36	0.000254841
TTYHVPSGGGS	36	0.000254841
HLAVGSYGGGS	36	0.000254841
TTLESRFGGGS	36	0.000254841
MPAWWEHGGGS	36	0.000254841
QSYMNRMGGGS	36	0.000254841
MTSQATVGGGS	36	0.000254841
RPPIVVIGGGS	36	0.000254841
GSMDTDLGGGS	36	0.000254841
WPTSSKTGGGS	36	0.000254841
QQAMRGLGGGS	36	0.000254841
SPSRHTAGGGS	36	0.000254841
SPPTSLSGGGS	36	0.000254841
HQFSLTRGGGS	36	0.000254841
TTGLGLLGGGS	36	0.000254841
GTVRWSPGGGS	36	0.000254841
TSAVSLRGGGS	36	0.000254841
AFLEFPMGGGS	36	0.000254841
MQVPVHPGGGS	36	0.000254841
AGGMAHHGGGS	36	0.000254841
QPLMPRSGGGS	36	0.000254841
YTLTRLPGGGS	36	0.000254841
SYSWYSRGGGS	36	0.000254841
ITLSPRSGGGS	36	0.000254841
WNPTLTTGGGS	36	0.000254841
MQKVTVPGGGS	36	0.000254841
HSTSVSHGGGS	36	0.000254841
VASSRHPGGGS	36	0.000254841
FADTTGHGGGS	36	0.000254841
LPPWTPQGGGS	36	0.000254841
HPIEALPGGGS	36	0.000254841
TALEAFRGGGS	36	0.000254841
KDTITFSGGGS	36	0.000254841
SMFYVKKGGGS	36	0.000254841
QPFLRSLGGGS	36	0.000254841
GTYRHSGGGGS	36	0.000254841
EPARPPTGGGS	35	0.000247762
DGPPRKPGGGS	35	0.000247762
HPQWTIYGGGS	35	0.000247762
VHISTLSGGGS	35	0.000247762
IPAYLGLGGGS	35	0.000247762
SGQWWQSGGGS	35	0.000247762
KPVNWLPGGGS	35	0.000247762
SAMTPRVGGGS	35	0.000247762
TPHLLLTGGGS	35	0.000247762
SVLRMLNGGGS	35	0.000247762
THTHDSPGGGS	35	0.000247762
ASPSQSAGGGS	35	0.000247762
ISPSTNHGGGS	35	0.000247762
HGPYNLVGGGS	35	0.000247762
ATSRAAWGGGS	35	0.000247762
WGHWHIPGGGS	35	0.000247762
KLPLLPTGGGS	35	0.000247762
LSFPATHGGGS	35	0.000247762
FDNLHVGGGGS	35	0.000247762
LTHNSNQGGGS	35	0.000247762
TGDPANHGGGS	35	0.000247762
LSKTAMSGGGS	35	0.000247762
YGALALAGGGS	35	0.000247762
MPHSHYGGGGS	35	0.000247762
IQHSRFNGGGS	35	0.000247762
TVGKNHNGGGS	35	0.000247762
SPNAVGHGGGS	35	0.000247762
SYLHSYHGGGS	35	0.000247762
QVSMSSSGGGS	35	0.000247762
NPHAVNLGGGS	35	0.000247762
QHVHVSYGGGS	35	0.000247762
WQQTALVGGGS	35	0.000247762
VLPSRGNGGGS	35	0.000247762
IHLPTSYGGGS	35	0.000247762
SSLASTSGGGS	35	0.000247762
SSGSWNTGGGS	35	0.000247762
SLYTTTIGGGS	35	0.000247762
YTALQRHGGGS	35	0.000247762
SHMPPFPGGGS	35	0.000247762
TTYLGQSGGGS	35	0.000247762
TTTLNTSGGGS	35	0.000247762
MKPFHAPGGGS	35	0.000247762
QQPHYLKGGGS	35	0.000247762
HLARALGGGGS	35	0.000247762
WSTVSLPGGGS	35	0.000247762
TSGPNLIGGGS	35	0.000247762
WHGHLRNGGGS	35	0.000247762
SDGLRPYGGGS	35	0.000247762
LAPHYQAGGGS	35	0.000247762
DRFHTVLGGGS	35	0.000247762
SMWPEETGGGS	35	0.000247762
QMFMLITGGGS	35	0.000247762
TPITARHGGGS	35	0.000247762
SVPGSGTGGGS	34	0.000240683
DPSYVMPGGGS	34	0.000240683
ELPVYTLGGGS	34	0.000240683
TLLLPALGGGS	34	0.000240683
HSQTPWVGGGS	34	0.000240683
IHMDPRPGGGS	34	0.000240683
MAPGRSDGGGS	34	0.000240683
YTHGSFPGGGS	34	0.000240683
HKWPEWPGGGS	34	0.000240683
LQFSEARGGGS	34	0.000240683
VSPMAYLGGGS	34	0.000240683
FNPDTARGGGS	34	0.000240683
SSYIDYRGGGS	34	0.000240683
AHPIRTKGGGS	34	0.000240683
QLWPRLTGGGS	34	0.000240683
DTKYMTSGGGS	34	0.000240683
AGNPGTLGGGS	34	0.000240683
TALKSDWGGGS	34	0.000240683
QVHKLALGGGS	34	0.000240683
NTDSRPRGGGS	34	0.000240683
TPNAAKWGGGS	34	0.000240683
IAPTLKAGGGS	34	0.000240683
SSVPTDTGGGS	34	0.000240683
MLQASDDGGGS	34	0.000240683
KPLMSKTGGGS	34	0.000240683
DWHTLLEGGGS	34	0.000240683
FASPTTNGGGS	34	0.000240683
LPLITFNGGGS	34	0.000240683
TPNRFAPGGGS	34	0.000240683
FAELTPDGGGS	34	0.000240683
MPLSVYNGGGS	34	0.000240683
AFLRPVTGGGS	34	0.000240683
QTWFWPTGGGS	34	0.000240683
SHSSMLDGGGS	34	0.000240683
SFTRTGPGGGS	34	0.000240683
IPRSSYGGGGS	34	0.000240683
SRTSDLSGGGS	34	0.000240683
TSSPFRGGGGS	34	0.000240683
KVTLPQHGGGS	34	0.000240683
WGLGPLKGGGS	34	0.000240683
DPPRQFTGGGS	34	0.000240683
EAATAYRGGGS	34	0.000240683
QTHLSSFGGGS	34	0.000240683
TVTVKARGGGS	34	0.000240683
SRIESVQGGGS	34	0.000240683
VVNVRDNGGGS	34	0.000240683
TERQLSFGGGS	34	0.000240683
QPNNLRIGGGS	34	0.000240683
DGNYNGMGGGS	34	0.000240683
GMDDRVKGGGS	34	0.000240683
SHFFTHYGGGS	34	0.000240683
GDTISSWGGGS	34	0.000240683
TRTIPYQGGGS	34	0.000240683
SAQVAVRGGGS	34	0.000240683
YLRVLSPGGGS	34	0.000240683
HVITLAIGGGS	34	0.000240683
GATNYPDGGGS	34	0.000240683
LPSYQHTGGGS	34	0.000240683
ASPWWHHGGGS	34	0.000240683
RLVMAPQGGGS	34	0.000240683
TYPQWFRGGGS	34	0.000240683
VYVYGPSGGGS	34	0.000240683
MAHDADLGGGS	33	0.000233604
YPHFVTSGGGS	33	0.000233604
EHRMHPKGGGS	33	0.000233604
TYATATSGGGS	33	0.000233604
DTLAGRNGGGS	33	0.000233604
TQPMGVSGGGS	33	0.000233604
DTTLPASGGGS	33	0.000233604
LHASIPPGGGS	33	0.000233604
MVDPSPAGGGS	33	0.000233604
QSVDVARGGGS	33	0.000233604
LETRTQLGGGS	33	0.000233604
MPDNSSRGGGS	33	0.000233604
LIPPPGQGGGS	33	0.000233604
VAHTETLGGGS	33	0.000233604
TMARLSRGGGS	33	0.000233604
QAYWLTDGGGS	33	0.000233604
SQNQHTPGGGS	33	0.000233604
YARYPWAGGGS	33	0.000233604
TPFPPVPGGGS	33	0.000233604
TTEHPHDGGGS	33	0.000233604
ALSPTANGGGS	33	0.000233604
YPRDLTTGGGS	33	0.000233604
LSNVSPSGGGS	33	0.000233604
SPLMKYSGGGS	33	0.000233604
HHKLQTFGGGS	33	0.000233604
NALNLLRGGGS	33	0.000233604
EWAHLDLGGGS	33	0.000233604
QEPPLLFGGGS	33	0.000233604
NTIMSALGGGS	33	0.000233604
VQLTSFTGGGS	33	0.000233604
AFTRPLWGGGS	33	0.000233604
NALGVFPGGGS	33	0.000233604
SAHTMPSGGGS	33	0.000233604
RALTPLIGGGS	33	0.000233604
ASIAVPVGGGS	33	0.000233604
DSVNSRTGGGS	33	0.000233604
VRFTVAPGGGS	33	0.000233604
RPDTQMRGGGS	33	0.000233604
TTVALGLGGGS	33	0.000233604
ASIALRQGGGS	33	0.000233604
NLGVYHAGGGS	33	0.000233604
DMPSIDIGGGS	33	0.000233604
QPQIIPHGGGS	33	0.000233604
YAQSFSTGGGS	33	0.000233604
TVLSHRLGGGS	33	0.000233604
NTPSMLTGGGS	33	0.000233604
SMPAFRMGGGS	33	0.000233604
SQTKILTGGGS	33	0.000233604
AGYLALFGGGS	33	0.000233604
GCCLARTGGGS	33	0.000233604
HARVGASGGGS	33	0.000233604
NLAPFTFGGGS	33	0.000233604
TSPENTGGGGS	33	0.000233604
KALQTYGGGGS	33	0.000233604
KNLHATSGGGS	33	0.000233604
YSFAPDAGGGS	33	0.000233604
SLLSPLVGGGS	33	0.000233604
TEWQSTQGGGS	33	0.000233604
ATSYNLRGGGS	33	0.000233604
QSPHYRWGGGS	33	0.000233604
ISTTAGRGGGS	33	0.000233604
VTPRSHVGGGS	33	0.000233604
HPNHTSFGGGS	33	0.000233604
VTHHTPKGGGS	32	0.000226525
SQGPLQWGGGS	32	0.000226525
LELNRTDGGGS	32	0.000226525
SWRPEVLGGGS	32	0.000226525
AQTLNLFGGGS	32	0.000226525
EPTKNVSGGGS	32	0.000226525
DAIEPRYGGGS	32	0.000226525
TNSPIDAGGGS	32	0.000226525
QPVTFPRGGGS	32	0.000226525
TQFTGRYGGGS	32	0.000226525
FVNEAPTGGGS	32	0.000226525
NHHNHVPGGGS	32	0.000226525
SPNVRLTGGGS	32	0.000226525
HHDTRSTGGGS	32	0.000226525
TYLQTQRGGGS	32	0.000226525
NFLQGPVGGGS	32	0.000226525
IDFPSAFGGGS	32	0.000226525
SRELPLGGGGS	32	0.000226525
TVTKIEMGGGS	32	0.000226525
GTNNSHTGGGS	32	0.000226525
QWMSRSPGGGS	32	0.000226525
SSTPWRTGGGS	32	0.000226525
HGATAKNGGGS	32	0.000226525
GMAHGPAGGGS	32	0.000226525
YVIPYNWGGGS	32	0.000226525
TDLVQPLGGGS	32	0.000226525
LYHPAATGGGS	32	0.000226525
LSPSPGRGGGS	32	0.000226525
TNGTPSIGGGS	32	0.000226525
DQLQWQVGGGS	32	0.000226525
AGNPRSFGGGS	32	0.000226525
SAPWAQWGGGS	32	0.000226525
STHLKPLGGGS	32	0.000226525
NVNVPRSGGGS	32	0.000226525
DYPAHALGGGS	32	0.000226525
TGSTDPLGGGS	32	0.000226525
TTNLNPQGGGS	32	0.000226525
SPYQRLAGGGS	32	0.000226525
TTLTPDNGGGS	32	0.000226525
GVFSRTHGGGS	32	0.000226525
WDPRPGTGGGS	32	0.000226525
HVSSRLPGGGS	32	0.000226525
SYKGPTLGGGS	32	0.000226525
HKLPQFYGGGS	32	0.000226525
HDGQPVAGGGS	32	0.000226525
SASMDSIGGGS	32	0.000226525
KVHPITLGGGS	32	0.000226525
SHLRYLYGGGS	32	0.000226525
NALPDSRGGGS	32	0.000226525
YYPLTTEGGGS	32	0.000226525
MTGYTFSGGGS	32	0.000226525
DSVFRFGGGGS	32	0.000226525
TNFSTLHGGGS	32	0.000226525
MNKELTYGGGS	32	0.000226525
YPQPNLRGGGS	32	0.000226525
DLRSGAPGGGS	32	0.000226525
TPPLQKVGGGS	32	0.000226525
THDPLHFGGGS	32	0.000226525
TFLGRPSGGGS	32	0.000226525
GWSPRTSGGGS	32	0.000226525
TFCSTSTGGGS	32	0.000226525
LSASFSRGGGS	32	0.000226525
DLFRLDPGGGS	32	0.000226525
LSVQGHQGGGS	32	0.000226525
LNSSLRLGGGS	32	0.000226525
IGVTPAPGGGS	32	0.000226525
IGTGHPEGGGS	32	0.000226525
NVAPRYTGGGS	32	0.000226525
WAFGSLKGGGS	32	0.000226525
SPALHFLGGGS	32	0.000226525
DNFTQPPGGGS	32	0.000226525
LATPRHKGGGS	32	0.000226525
ADRHAPAGGGS	32	0.000226525
TVHPTTYGGGS	32	0.000226525
QTDGTLTGGGS	32	0.000226525
TNPSMAVGGGS	32	0.000226525
APTTMSRGGGS	32	0.000226525
IPRDRSVGGGS	32	0.000226525
WQPPGIGGGGS	32	0.000226525
AHKLVFPGGGS	32	0.000226525
FQGFPQVGGGS	32	0.000226525
SDFFTTSGGGS	32	0.000226525
VSPPHSSGGGS	31	0.000219446
SPLSPRYGGGS	31	0.000219446
YPQGPFPGGGS	31	0.000219446
CFSTPLPGGGS	31	0.000219446
TLPNTTRGGGS	31	0.000219446
GFGSVAMGGGS	31	0.000219446
AKDIHPYGGGS	31	0.000219446
VEMRPGSGGGS	31	0.000219446
GDLSLTFGGGS	31	0.000219446
TPRALISGGGS	31	0.000219446
WLTMPVPGGGS	31	0.000219446
SPPPFVQGGGS	31	0.000219446
QEISYTMGGGS	31	0.000219446
LLPPMQGGGGS	31	0.000219446
WPTVSQTGGGS	31	0.000219446
THLLAARGGGS	31	0.000219446
LIGSSSIGGGS	31	0.000219446
SSAAFDTGGGS	31	0.000219446
GHPPQASGGGS	31	0.000219446
SRVPTPLGGGS	31	0.000219446
DALGKGPGGGS	31	0.000219446
TALRGHSGGGS	31	0.000219446
KAALSVHGGGS	31	0.000219446
VPLFPRTGGGS	31	0.000219446
SDSYPIFGGGS	31	0.000219446
HWPNPHPGGGS	31	0.000219446
NALVGGMGGGS	31	0.000219446
SHINRSPGGGS	31	0.000219446
SVEKYSKGGGS	31	0.000219446
TLNMPLAGGGS	31	0.000219446
AHLVNRHGGGS	31	0.000219446
TSANLKSGGGS	31	0.000219446
VMTTLQPGGGS	31	0.000219446
IHSSPVNGGGS	31	0.000219446
LVLGTDKGGGS	31	0.000219446
QVAPRTVGGGS	31	0.000219446
VVSRSYTGGGS	31	0.000219446
LPLMTVRGGGS	31	0.000219446
TVSLIFSGGGS	31	0.000219446
TTSDLDYGGGS	31	0.000219446
WSSQTLPGGGS	31	0.000219446
VPFLTKSGGGS	31	0.000219446
NPSRHTEGGGS	31	0.000219446
AILTRPPGGGS	31	0.000219446
EGRLSVWGGGS	31	0.000219446
MPTEPSPGGGS	31	0.000219446
VGSPYSRGGGS	31	0.000219446
TPAEKFQGGGS	31	0.000219446
VAHQRVSGGGS	31	0.000219446
NSANVFGGGGS	31	0.000219446
MMSPIPAGGGS	31	0.000219446
MPSYRTQGGGS	31	0.000219446
TSYMPALGGGS	31	0.000219446
SDTLQLIGGGS	31	0.000219446
SLHLQHAGGGS	31	0.000219446
VLAHPQVGGGS	31	0.000219446
HTRWHDAGGGS	31	0.000219446
TTQSIVLGGGS	31	0.000219446
KLNTYNLGGGS	31	0.000219446
NPAFISAGGGS	31	0.000219446
NMNDTNNGGGS	31	0.000219446
GLLYETAGGGS	31	0.000219446
VTTASSPGGGS	31	0.000219446
NMEMAVAGGGS	31	0.000219446
KWTQEELGGGS	31	0.000219446
TSYAKPPGGGS	31	0.000219446
ASSLLYPGGGS	31	0.000219446
QTMSPDHGGGS	31	0.000219446
SQMPVTLGGGS	31	0.000219446
YLPLLSLGGGS	31	0.000219446
HYPILRPGGGS	31	0.000219446
SHLRYLPGGGS	31	0.000219446
DVSYFILGGGS	31	0.000219446
GVHGMWIGGGS	31	0.000219446
AQWKPLRGGGS	31	0.000219446
VTMPTGKGGGS	31	0.000219446
DTSTDRTGGGS	31	0.000219446
GTDRYNTGGGS	31	0.000219446
KPGSFDTGGGS	31	0.000219446
HVFALVHGGGS	31	0.000219446
TQTLYSTGGGS	31	0.000219446
SMVHPGTGGGS	31	0.000219446
ILPQTSHGGGS	31	0.000219446
YVTDTRSGGGS	31	0.000219446
SPSLLSEGGGS	31	0.000219446
EKPLHFNGGGS	31	0.000219446
TPNPGLPGGGS	31	0.000219446
WHEVKSLGGGS	31	0.000219446
TVYSSPPGGGS	31	0.000219446
GLSSSSLGGGS	31	0.000219446
TFHWTPYGGGS	31	0.000219446
STLTRNYGGGS	31	0.000219446
HYASPRMGGGS	31	0.000219446
NALLVNPGGGS	31	0.000219446
SMVQPQNGGGS	31	0.000219446
YQTLGQTGGGS	30	0.000212367
LNTPWSRGGGS	30	0.000212367
SHRLSTTGGGS	30	0.000212367
QPNMLKPGGGS	30	0.000212367
FQDHGTTGGGS	30	0.000212367
TQTLRVPGGGS	30	0.000212367
SLQPQNYGGGS	30	0.000212367
GGTLFQSGGGS	30	0.000212367
GVNPKTLGGGS	30	0.000212367
WAVGRAPGGGS	30	0.000212367
SVSPAQQGGGS	30	0.000212367
IPGSQYSGGGS	30	0.000212367
WPFSFVTGGGS	30	0.000212367
WWRQPTHGGGS	30	0.000212367
SLWTFNHGGGS	30	0.000212367
EASRLHPGGGS	30	0.000212367
ITPSQTNGGGS	30	0.000212367
LELHYTPGGGS	30	0.000212367
NIIQDPNGGGS	30	0.000212367
SSYNLSTGGGS	30	0.000212367
AITIPTVGGGS	30	0.000212367
YPTPTYSGGGS	30	0.000212367
DDGIFYRGGGS	30	0.000212367
VELLPNAGGGS	30	0.000212367
TPSPPRYGGGS	30	0.000212367
KPDTSQIGGGS	30	0.000212367
NSSAFIHGGGS	30	0.000212367
TSPYVSTGGGS	30	0.000212367
SHPGSRTGGGS	30	0.000212367
HSVVRTAGGGS	30	0.000212367
SSLSVPMGGGS	30	0.000212367
SPPTQQKGGGS	30	0.000212367
VSTGHSEGGGS	30	0.000212367
SSFGPPNGGGS	30	0.000212367
YERYPAIGGGS	30	0.000212367
KASIDNVGGGS	30	0.000212367
GHVLAAKGGGS	30	0.000212367
YSLKPNSGGGS	30	0.000212367
NIPSLAFGGGS	30	0.000212367
EMNSRTMGGGS	30	0.000212367
HYNSMPNGGGS	30	0.000212367
NVAWHPVGGGS	30	0.000212367
LAKVRLEGGGS	30	0.000212367
AVDLTAYGGGS	30	0.000212367
TEHRPFPGGGS	30	0.000212367
DMAVGSTGGGS	30	0.000212367
MPFEPWLGGGS	30	0.000212367
ALMVGTNGGGS	30	0.000212367
SHRPYPQGGGS	30	0.000212367
YDTAKGWGGGS	30	0.000212367
LPPKYATGGGS	30	0.000212367
NLIHKHSGGGS	30	0.000212367
HDWLALSGGGS	30	0.000212367
THTLTMKGGGS	30	0.000212367
MVLGDPSGGGS	30	0.000212367
QDDLQSLGGGS	30	0.000212367
AFPPTVVGGGS	30	0.000212367
TNSNSWVGGGS	30	0.000212367
SPSFMTSGGGS	30	0.000212367
FTDRNSRGGGS	30	0.000212367
SNHTPLNGGGS	30	0.000212367
DNQAQFPGGGS	30	0.000212367
TVHQSPRGGGS	30	0.000212367
TVKPSMLGGGS	30	0.000212367
NPAETKWGGGS	30	0.000212367
WMPVNTGGGGS	30	0.000212367
ISTDWVIGGGS	30	0.000212367
GLTLSPKGGGS	30	0.000212367
IPLSPGDGGGS	30	0.000212367
VLSFPFIGGGS	30	0.000212367
GAERIPSGGGS	30	0.000212367
TQNWSLVGGGS	30	0.000212367
GVTPRPSGGGS	30	0.000212367
AVPLAVFGGGS	30	0.000212367
LTPGTSAGGGS	30	0.000212367
GILDTYKGGGS	30	0.000212367
DVIRFLSGGGS	30	0.000212367
YIGLPGHGGGS	30	0.000212367
HTTDYLVGGGS	30	0.000212367
VRGGLNPGGGS	30	0.000212367
APTTLSSGGGS	30	0.000212367
TYEVPRVGGGS	30	0.000212367
NAPRYAHGGGS	30	0.000212367
ASNTSKGGGGS	30	0.000212367
EHGYYKVGGGS	30	0.000212367
WPPKHMYGGGS	30	0.000212367
EFKQAAWGGGS	30	0.000212367
WHSPWTAGGGS	30	0.000212367
SPDQTHLGGGS	30	0.000212367
LPNITMMGGGS	30	0.000212367
NNALKAHGGGS	30	0.000212367
ETFLITPGGGS	30	0.000212367
IVESNYLGGGS	30	0.000212367
WTMRAPLGGGS	30	0.000212367
KRVKLRSGGGS	30	0.000212367
FELAEQSGGGS	30	0.000212367
YVFPLRSGGGS	30	0.000212367
SPAIALTGGGS	29	0.000205288
SIELRHSGGGS	29	0.000205288
ITRDSGAGGGS	29	0.000205288
LTVETPYGGGS	29	0.000205288
TVAALWPGGGS	29	0.000205288
SFTTSLGGGGS	29	0.000205288
MQMRSSSGGGS	29	0.000205288
HQGTPGTGGGS	29	0.000205288
SQVPLFRGGGS	29	0.000205288
QWSFSGWGGGS	29	0.000205288
LPLNHARGGGS	29	0.000205288
EPNLVQPGGGS	29	0.000205288
STNTAHQGGGS	29	0.000205288
SVRAMVSGGGS	29	0.000205288
EVRSDPPGGGS	29	0.000205288
AGPWLLTGGGS	29	0.000205288
YSSSAAPGGGS	29	0.000205288
SKQLPTHGGGS	29	0.000205288
TVDQWPDGGGS	29	0.000205288
VKSEATTGGGS	29	0.000205288
STAHNDTGGGS	29	0.000205288
DHNPANNGGGS	29	0.000205288
LTKAVAAGGGS	29	0.000205288
WRSPLTTGGGS	29	0.000205288
GNPLPRLGGGS	29	0.000205288
SLLRPMPGGGS	29	0.000205288
TQLGTGGGGGS	29	0.000205288
SLWTHRTGGGS	29	0.000205288
ANYLNKGGGGS	29	0.000205288
TYGELWIGGGS	29	0.000205288
HDANQSSGGGS	29	0.000205288
MHPPLRQGGGS	29	0.000205288
SLPTLWDGGGS	29	0.000205288
SSSPLSPGGGS	29	0.000205288
HNNSPHLGGGS	29	0.000205288
HLSLAMRGGGS	29	0.000205288
TASGMDRGGGS	29	0.000205288
VQLWAIPGGGS	29	0.000205288
KAVHLTVGGGS	29	0.000205288
NSLSPAGGGGS	29	0.000205288
VPLRQMGGGGS	29	0.000205288
DNHPGHSGGGS	29	0.000205288
GQNPAPSGGGS	29	0.000205288
YPVPLNAGGGS	29	0.000205288
ADLTDWIGGGS	29	0.000205288
DWKSRTLGGGS	29	0.000205288
SLPTFESGGGS	29	0.000205288
GYRAVTDGGGS	29	0.000205288
AAQYASDGGGS	29	0.000205288
VPTAHHTGGGS	29	0.000205288
TSHLPLRGGGS	29	0.000205288
NTVIDRAGGGS	29	0.000205288
FQPDGVFGGGS	29	0.000205288
TPAIVWYGGGS	29	0.000205288
GGAQQLYGGGS	29	0.000205288
LQRTLSNGGGS	29	0.000205288
WTLPIPQGGGS	29	0.000205288
HGMLSRPGGGS	29	0.000205288
QTANIGDGGGS	29	0.000205288
AAYFPPKGGGS	29	0.000205288
LSVTIGTGGGS	29	0.000205288
ISGQYVPGGGS	29	0.000205288
AVTRTELGGGS	29	0.000205288
QSIPSYWGGGS	29	0.000205288
HDTIVNAGGGS	29	0.000205288
HFKLPKKGGGS	29	0.000205288
VHYSPVEGGGS	29	0.000205288
DPRFVGSGGGS	29	0.000205288
VAPVSSTGGGS	29	0.000205288
TAYGSSLGGGS	29	0.000205288
GTLHTVPGGGS	29	0.000205288
YNHTMMYGGGS	29	0.000205288
IAPLYSNGGGS	29	0.000205288
TASVSGVGGGS	29	0.000205288
SIHSNKPGGGS	29	0.000205288
LLAINHNGGGS	29	0.000205288
SGTTANLGGGS	29	0.000205288
HPSPPMQGGGS	29	0.000205288
VQDPLPLGGGS	29	0.000205288
LAKAALDGGGS	29	0.000205288
MAELSFAGGGS	29	0.000205288
LGYSRGLGGGS	29	0.000205288
WHTVVRPGGGS	29	0.000205288
LRYDIVDGGGS	29	0.000205288
SSPPGYTGGGS	29	0.000205288
AEREADTGGGS	29	0.000205288
SAGMYYAGGGS	29	0.000205288
SLHPQSHGGGS	29	0.000205288
KFYAPEAGGGS	29	0.000205288
SVHLPRFGGGS	29	0.000205288
YGHLPTAGGGS	29	0.000205288
DLHYHSGGGGS	29	0.000205288
TRTFDYTGGGS	29	0.000205288
VPMPALTGGGS	29	0.000205288
HTALGVAGGGS	29	0.000205288
QHMSLWQGGGS	29	0.000205288
GTSVTRHGGGS	29	0.000205288
TPSSLEQGGGS	29	0.000205288
LSNGLSGGGGS	29	0.000205288
TLHGPAVGGGS	29	0.000205288
HSKMELDGGGS	29	0.000205288
GSINFKAGGGS	29	0.000205288
MALSQDTGGGS	29	0.000205288
SVAKAQCGGGS	29	0.000205288
SSAETQLGGGS	29	0.000205288
VPLNTLSGGGS	29	0.000205288
SDARADDGGGS	29	0.000205288
MPGKFTHGGGS	29	0.000205288
GPLPSRAGGGS	29	0.000205288
ATGPRSVGGGS	29	0.000205288
VLEIPAKGGGS	29	0.000205288
DATQKAMGGGS	29	0.000205288
ALTSPNVGGGS	29	0.000205288
APKHLVKGGGS	29	0.000205288
HTGLLVIGGGS	28	0.000198209
KIQHSFYGGGS	28	0.000198209
SPSSFLPGGGS	28	0.000198209
HSPMVLRGGGS	28	0.000198209
HTLHSKHGGGS	28	0.000198209
HFQGGSDGGGS	28	0.000198209
GVPMLHIGGGS	28	0.000198209
TSTIATYGGGS	28	0.000198209
HDFSMTVGGGS	28	0.000198209
SKSLAVLGGGS	28	0.000198209
YARLNSEGGGS	28	0.000198209
GQSPSPRGGGS	28	0.000198209
LHHNQPWGGGS	28	0.000198209
RATAPEPGGGS	28	0.000198209
TATHDFDGGGS	28	0.000198209
YASIPTFGGGS	28	0.000198209
SLMNQESGGGS	28	0.000198209
STHVYYVGGGS	28	0.000198209
QFCNSRCGGGS	28	0.000198209
VEAVMPLGGGS	28	0.000198209
KLPSNQGGGGS	28	0.000198209
MFYDTSFGGGS	28	0.000198209
GLQVAPHGGGS	28	0.000198209
YAHDPMYGGGS	28	0.000198209
SHTLFGMGGGS	28	0.000198209
STMYTVYGGGS	28	0.000198209
TNQMTPLGGGS	28	0.000198209
SPSENLFGGGS	28	0.000198209
LSGPTPRGGGS	28	0.000198209
TLAGGPTGGGS	28	0.000198209
GHPPSGSGGGS	28	0.000198209
GQETAVPGGGS	28	0.000198209
QGTAYTSGGGS	28	0.000198209
ESLSTGRGGGS	28	0.000198209
SGVLSDKGGGS	28	0.000198209
LPGPLYPGGGS	28	0.000198209
TLNLAQWGGGS	28	0.000198209
WQHPLSSGGGS	28	0.000198209
SASTPGDGGGS	28	0.000198209
TKMQSLPGGGS	28	0.000198209
FSVHKALGGGS	28	0.000198209
LSARTTAGGGS	28	0.000198209
IHPTGLMGGGS	28	0.000198209
HAHPGGFGGGS	28	0.000198209
APSLLYSGGGS	28	0.000198209
EVLYPNNGGGS	28	0.000198209
WSAVEVFGGGS	28	0.000198209
DSTFTRVGGGS	28	0.000198209
TSIPPALGGGS	28	0.000198209
SILHKITGGGS	28	0.000198209
SLAIKATGGGS	28	0.000198209
ALVVNKHGGGS	28	0.000198209
YARGLLNGGGS	28	0.000198209
SPHLDLDGGGS	28	0.000198209
YPRMAAPGGGS	28	0.000198209
AIALLDPGGGS	28	0.000198209
NDSHTYPGGGS	28	0.000198209
FPLRAPSGGGS	28	0.000198209
DPPAQSKGGGS	28	0.000198209
QRDYTHLGGGS	28	0.000198209
TPRQMWTGGGS	28	0.000198209
GVPTWVSGGGS	28	0.000198209
TWPPYTPGGGS	28	0.000198209
SSVPLWPGGGS	28	0.000198209
KLTQYRVGGGS	28	0.000198209
TPLWSSVGGGS	28	0.000198209
KLPQIASGGGS	28	0.000198209
AVYKDNVGGGS	28	0.000198209
TQALAPLGGGS	28	0.000198209
AEGTWLEGGGS	28	0.000198209
QPGWSLAGGGS	28	0.000198209
GGMPLRLGGGS	28	0.000198209
WGGISLSGGGS	28	0.000198209
MAEATGSGGGS	28	0.000198209
DTPRSLSGGGS	28	0.000198209
HVKPMATGGGS	28	0.000198209
HGTTSRIGGGS	28	0.000198209
TQRLPTGGGGS	28	0.000198209
SWSFGVPGGGS	28	0.000198209
SLLDTQSGGGS	28	0.000198209
TPAIGQTGGGS	28	0.000198209
QYSHHFRGGGS	28	0.000198209
DANHMTMGGGS	28	0.000198209
GLLTGHTGGGS	28	0.000198209
QLIDSTRGGGS	28	0.000198209
SPVYIARGGGS	28	0.000198209
GQPDHRLGGGS	28	0.000198209
TRPGDPAGGGS	28	0.000198209
GLALSDLGGGS	28	0.000198209
GLHSVGGGGGS	28	0.000198209
NSQPSSLGGGS	28	0.000198209
HPALVPGGGGS	28	0.000198209
GWYASGRGGGS	28	0.000198209
QTTTNYLGGGS	28	0.000198209
TWTPRPLGGGS	28	0.000198209
TLKLHPEGGGS	28	0.000198209
GLVYNLSGGGS	28	0.000198209
QFQGANKGGGS	28	0.000198209
QQSDPKMGGGS	28	0.000198209
TPLKFKPGGGS	28	0.000198209
TMANGRAGGGS	28	0.000198209
SSVHQSDGGGS	28	0.000198209
SLRAIHPGGGS	28	0.000198209
TKIASTGGGGS	28	0.000198209
QMNDMVKGGGS	28	0.000198209
QVHHQTRGGGS	28	0.000198209
AASWGHLGGGS	28	0.000198209
VTSTRIIGGGS	27	0.00019113
TSKMYPNGGGS	27	0.00019113
AWPPATMGGGS	27	0.00019113
HVSPKLVGGGS	27	0.00019113
YDGAPHSGGGS	27	0.00019113
KLPHVHSGGGS	27	0.00019113
YSFTSLMGGGS	27	0.00019113
IPPLTPPGGGS	27	0.00019113
GLDTTFHGGGS	27	0.00019113
AQWPGPSGGGS	27	0.00019113
ELSPKHPGGGS	27	0.00019113
AGVPTIRGGGS	27	0.00019113
EVVKHYSGGGS	27	0.00019113
FLVAPSTGGGS	27	0.00019113
STHAHYVGGGS	27	0.00019113
LSRGHASGGGS	27	0.00019113
LQYSTRLGGGS	27	0.00019113
ATVGNAEGGGS	27	0.00019113
YSRYTVTGGGS	27	0.00019113
TATPSISGGGS	27	0.00019113
YPTARDLGGGS	27	0.00019113
DSKNATYGGGS	27	0.00019113
SLGADTRGGGS	27	0.00019113
TMYDPKLGGGS	27	0.00019113
MHVPGQSGGGS	27	0.00019113
MPRQHVNGGGS	27	0.00019113
SPPQWAPGGGS	27	0.00019113
SQIVSSKGGGS	27	0.00019113
SPLHGLWGGGS	27	0.00019113
GPNPNVPGGGS	27	0.00019113
STVTPISGGGS	27	0.00019113
DGNNRTSGGGS	27	0.00019113
VKARTDFGGGS	27	0.00019113
YQLPPERGGGS	27	0.00019113
KIPTTLPGGGS	27	0.00019113
SKACLPAGGGS	27	0.00019113
TGDREIKGGGS	27	0.00019113
NTLSSGRGGGS	27	0.00019113
IYAKAPIGGGS	27	0.00019113
KLQPPSAGGGS	27	0.00019113
NSNTLLTGGGS	27	0.00019113
TISPGASGGGS	27	0.00019113
GAGLLSLGGGS	27	0.00019113
MLSQPGSGGGS	27	0.00019113
QDVPYNIGGGS	27	0.00019113
SKLYPILGGGS	27	0.00019113
SFPHDRYGGGS	27	0.00019113
IPFPNMNGGGS	27	0.00019113
QDVVSPGGGGS	27	0.00019113
SIGLAAGGGGS	27	0.00019113
TWLPTPHGGGS	27	0.00019113
HTRMLAPGGGS	27	0.00019113
AIKLPQLGGGS	27	0.00019113
SLELTLHGGGS	27	0.00019113
QQGVWHFGGGS	27	0.00019113
DPLSNNQGGGS	27	0.00019113
IPVAYRVGGGS	27	0.00019113
HGVEKTTGGGS	27	0.00019113
SVHLRDSGGGS	27	0.00019113
ATGTTTGGGGS	27	0.00019113
NALKVQNGGGS	27	0.00019113
MTSWSGKGGGS	27	0.00019113
IPGIMLMGGGS	27	0.00019113
TSLLYSNGGGS	27	0.00019113
NLHNQWPGGGS	27	0.00019113
QVNNLGEGGGS	27	0.00019113
VPPLSEPGGGS	27	0.00019113
LPRLPLKGGGS	27	0.00019113
SVIYPQPGGGS	27	0.00019113
LPFHIDLGGGS	27	0.00019113
LTPIYVDGGGS	27	0.00019113
YEPISTMGGGS	27	0.00019113
YPLLRQAGGGS	27	0.00019113
ETPSTIPGGGS	27	0.00019113
NMQTFPAGGGS	27	0.00019113
GSVRSTNGGGS	27	0.00019113
QGTTLWAGGGS	27	0.00019113
VAVQQAWGGGS	27	0.00019113
GTAGNLPGGGS	27	0.00019113
HHDTARMGGGS	27	0.00019113
YETSVSNGGGS	27	0.00019113
IPIGLARGGGS	27	0.00019113
TVRTVMIGGGS	27	0.00019113
KQHPDPGGGGS	27	0.00019113
HSLQYNKGGGS	27	0.00019113
HVTLYPRGGGS	27	0.00019113
NLTPLNTGGGS	27	0.00019113
RMAYDMTGGGS	27	0.00019113
YGSPDSKGGGS	27	0.00019113
SLMERILGGGS	27	0.00019113
TPDMPPVGGGS	27	0.00019113
WTTSLRDGGGS	27	0.00019113
TQPAVYLGGGS	27	0.00019113
SHTFPYSGGGS	27	0.00019113
QDSPMVIGGGS	27	0.00019113
TGPFLSRGGGS	27	0.00019113
ALPLLDRGGGS	27	0.00019113
QGIVWRSGGGS	27	0.00019113
EEPARASGGGS	27	0.00019113
DSDNRPAGGGS	27	0.00019113
TMCCTAYGGGS	27	0.00019113
FSTAAYTGGGS	27	0.00019113
TTQPPMNGGGS	27	0.00019113
AAKPQATGGGS	27	0.00019113
MAPLQQDGGGS	27	0.00019113
RADFTKPGGGS	27	0.00019113
FPRLLTSGGGS	27	0.00019113
TLHTLGDGGGS	27	0.00019113
QTFVPKSGGGS	27	0.00019113
IYADSPTGGGS	27	0.00019113
AGLIMGQGGGS	27	0.00019113
EANMYDPGGGS	27	0.00019113
GPLYLVRGGGS	27	0.00019113
NPNFSQGGGGS	27	0.00019113
TAADGTVGGGS	27	0.00019113
IHPQGYNGGGS	27	0.00019113
SPSPSRVGGGS	27	0.00019113
DAKLNMRGGGS	27	0.00019113
TKTPHIHGGGS	27	0.00019113
NTFDASPGGGS	27	0.00019113
TAATDSRGGGS	27	0.00019113
AVTSNRAGGGS	27	0.00019113
HYQSWRVGGGS	27	0.00019113
ESNYFRSGGGS	27	0.00019113
GPAGLLFGGGS	27	0.00019113
HAKQSPPGGGS	27	0.00019113
NLRQLHTGGGS	27	0.00019113
NAYHFWYGGGS	27	0.00019113
TLRSHDSGGGS	27	0.00019113
SRPATPVGGGS	27	0.00019113
LLAALYGGGGS	27	0.00019113
LAAPWGLGGGS	27	0.00019113
MPGNSPNGGGS	27	0.00019113
QTLSPRTGGGS	26	0.000184051
APMVLLSGGGS	26	0.000184051
GLAPLVTGGGS	26	0.000184051
TSSGTLPGGGS	26	0.000184051
KTDSFNPGGGS	26	0.000184051
HFMWEDEGGGS	26	0.000184051
FPQIMTLGGGS	26	0.000184051
TYFQHSPGGGS	26	0.000184051
EVPQKKPGGGS	26	0.000184051
VPGAVLRGGGS	26	0.000184051
MQSPSPTGGGS	26	0.000184051
ACAHASHGGGS	26	0.000184051
NPRTFVAGGGS	26	0.000184051
DHANWEAGGGS	26	0.000184051
MHLPNPRGGGS	26	0.000184051
KHSLLSFGGGS	26	0.000184051
GTIAFRNGGGS	26	0.000184051
AGSLASRGGGS	26	0.000184051
DSLFRPRGGGS	26	0.000184051
ENWAERSGGGS	26	0.000184051
SHTDTRPGGGS	26	0.000184051
ATGHKLTGGGS	26	0.000184051
TLFGVRVGGGS	26	0.000184051
AGGLMRFGGGS	26	0.000184051
MGKDLMAGGGS	26	0.000184051
NQTRIAAGGGS	26	0.000184051
NSPMSSRGGGS	26	0.000184051
EPLWDEPGGGS	26	0.000184051
QIQAEPRGGGS	26	0.000184051
DRASTHPGGGS	26	0.000184051
SLDTAYYGGGS	26	0.000184051
SPTLNLTGGGS	26	0.000184051
YSTQGSSGGGS	26	0.000184051
QISSQHLGGGS	26	0.000184051
FNSPTTAGGGS	26	0.000184051
HFGPSFLGGGS	26	0.000184051
SLTPTPAGGGS	26	0.000184051
ITRSTTEGGGS	26	0.000184051
VATGPQRGGGS	26	0.000184051
AEAWMTLGGGS	26	0.000184051
TVSHSYIGGGS	26	0.000184051
YTATMVVGGGS	26	0.000184051
TEPSAATGGGS	26	0.000184051
AEPKTQAGGGS	26	0.000184051
ISTVAPTGGGS	26	0.000184051
FSMKAELGGGS	26	0.000184051
HLMSPDSGGGS	26	0.000184051
YTGHTPRGGGS	26	0.000184051
QPVGTLSGGGS	26	0.000184051
YMSARAEGGGS	26	0.000184051
EIGAPHYGGGS	26	0.000184051
WMVPRNVGGGS	26	0.000184051
MHSWGSPGGGS	26	0.000184051
HSTLLASGGGS	26	0.000184051
NASLLQIGGGS	26	0.000184051
SYTPRLLGGGS	26	0.000184051
QSHLNTHGGGS	26	0.000184051
HYELPKSGGGS	26	0.000184051
ANRTAPGGGGS	26	0.000184051
QLNPIRMGGGS	26	0.000184051
ELMATMLGGGS	26	0.000184051
HLRPLWNGGGS	26	0.000184051
MHIPTSKGGGS	26	0.000184051
IAHPELAGGGS	26	0.000184051
RTLVHSPGGGS	26	0.000184051
TATYPTQGGGS	26	0.000184051
MPYLSGGGGGS	26	0.000184051
LNWSSPPGGGS	26	0.000184051
IPTPGRSGGGS	26	0.000184051
TLVYRHTGGGS	26	0.000184051
TMSSDIVGGGS	26	0.000184051
EISAPWGGGGS	26	0.000184051
GGTSAVSGGGS	26	0.000184051
SLLVPLSGGGS	26	0.000184051
MGATGHSGGGS	26	0.000184051
LVSHSSNGGGS	26	0.000184051
WNQRYPTGGGS	26	0.000184051
DSPVFAQGGGS	26	0.000184051
SPLNQVRGGGS	26	0.000184051
LPINLFDGGGS	26	0.000184051
FNHFPPPGGGS	26	0.000184051
HAPLLASGGGS	26	0.000184051
TMERQSRGGGS	26	0.000184051
TPTFSYRGGGS	26	0.000184051
AFGEAESGGGS	26	0.000184051
AEIPMVAGGGS	26	0.000184051
WPWPPTTGGGS	26	0.000184051
NDGIVPSGGGS	26	0.000184051
NPHSSNTGGGS	26	0.000184051
MELEWSNGGGS	26	0.000184051
SSLFLADGGGS	26	0.000184051
DARTGPLGGGS	26	0.000184051
ALEASRPGGGS	26	0.000184051
VEKLPLPGGGS	26	0.000184051
GVLTMREGGGS	26	0.000184051
TLFHTTMGGGS	26	0.000184051
SWPNSTLGGGS	26	0.000184051
YPLSTGPGGGS	26	0.000184051
ALSSILTGGGS	26	0.000184051
VAHEFMPGGGS	26	0.000184051
LSQSFTKGGGS	26	0.000184051
NTDNLRKGGGS	26	0.000184051
TNHPALPGGGS	26	0.000184051
ITKPVWRGGGS	26	0.000184051
ALPYILVGGGS	26	0.000184051
MPSDLLPGGGS	26	0.000184051
WNGTITRGGGS	26	0.000184051
NNPSLYYGGGS	26	0.000184051
TWGRVQNGGGS	26	0.000184051
RMDPVVPGGGS	26	0.000184051
KAPVHTLGGGS	26	0.000184051
DYRPKLLGGGS	26	0.000184051
HISTTHPGGGS	26	0.000184051
YKSPLMTGGGS	26	0.000184051
SDMADPYGGGS	26	0.000184051
SLPTTLPGGGS	26	0.000184051
AQDDYRRGGGS	26	0.000184051
AMLTTVDGGGS	26	0.000184051
EPPGPNTGGGS	26	0.000184051
ATTSAHEGGGS	26	0.000184051
MLPFRTDGGGS	26	0.000184051
DVAVLHPGGGS	26	0.000184051
GAPHERPGGGS	26	0.000184051
GQNTYGRGGGS	26	0.000184051
SAISRLMGGGS	26	0.000184051
SAREQVCGGGS	26	0.000184051
SPTPFSHGGGS	26	0.000184051
STTFFTMGGGS	26	0.000184051
HSVTTELGGGS	26	0.000184051
SFTLPRMGGGS	26	0.000184051
ELHFDVTGGGS	26	0.000184051
GATAWSLGGGS	26	0.000184051
ALNNIWEGGGS	26	0.000184051
LPPKHSNGGGS	26	0.000184051
MFEHPRAGGGS	26	0.000184051
SQPPLADGGGS	26	0.000184051
DVRDSYHGGGS	26	0.000184051
FTSPQPRGGGS	26	0.000184051
KTNDPVDGGGS	26	0.000184051
YERAPSAGGGS	26	0.000184051
AHPMFSFGGGS	26	0.000184051
TDLHSAAGGGS	26	0.000184051
LPHWSELGGGS	26	0.000184051
QNHWQITGGGS	26	0.000184051
QASAFSNGGGS	26	0.000184051
GHAAHVFGGGS	25	0.000176973
WPFHDPMGGGS	25	0.000176973
SLAGQLPGGGS	25	0.000176973
LVHEDFAGGGS	25	0.000176973
DRQPTGTGGGS	25	0.000176973
TMSLQEPGGGS	25	0.000176973
ASTWILPGGGS	25	0.000176973
SMGPHGTGGGS	25	0.000176973
TPPLHVLGGGS	25	0.000176973
EIGPHRLGGGS	25	0.000176973
AEYPNNSGGGS	25	0.000176973
TRMPDLRGGGS	25	0.000176973
SHYDNPKGGGS	25	0.000176973
NTWPYKPGGGS	25	0.000176973
SNPTGPIGGGS	25	0.000176973
ASLTPGDGGGS	25	0.000176973
TLSSWIPGGGS	25	0.000176973
STAHLSHGGGS	25	0.000176973
QLQHVHLGGGS	25	0.000176973
ARISIVNGGGS	25	0.000176973
GPRVYHTGGGS	25	0.000176973
DANHTHLGGGS	25	0.000176973
GAPPHNGGGGS	25	0.000176973
LEWPASAGGGS	25	0.000176973
SHFMRNEGGGS	25	0.000176973
VHNFSAHGGGS	25	0.000176973
QVGGHRSGGGS	25	0.000176973
SPSPSSTGGGS	25	0.000176973
NPPLTPFGGGS	25	0.000176973
WTTPSSMGGGS	25	0.000176973
TLTAPDAGGGS	25	0.000176973
FPLTKASGGGS	25	0.000176973
AGLSRISGGGS	25	0.000176973
TSHESAAGGGS	25	0.000176973
NLPARSPGGGS	25	0.000176973
SYFHLLGGGGS	25	0.000176973
YQFSAQRGGGS	25	0.000176973
TLSSKNSGGGS	25	0.000176973
YVGTLLEGGGS	25	0.000176973
TRPVTPLGGGS	25	0.000176973
NPNPWFAGGGS	25	0.000176973
GVVPSTHGGGS	25	0.000176973
IDYKHKLGGGS	25	0.000176973
SSAIAVYGGGS	25	0.000176973
ANPPVVLGGGS	25	0.000176973
SMSHDNPGGGS	25	0.000176973
LMQHSYTGGGS	25	0.000176973
CYATLMYGGGS	25	0.000176973
LSRTGPEGGGS	25	0.000176973
HDTGYRIGGGS	25	0.000176973
HSGRYNVGGGS	25	0.000176973
TISISTYGGGS	25	0.000176973
HGLTEITGGGS	25	0.000176973
SQTLAHYGGGS	25	0.000176973
YSVHNKNGGGS	25	0.000176973
SPASRYVGGGS	25	0.000176973
TPLSPRMGGGS	25	0.000176973
AKAQLHMGGGS	25	0.000176973
VLTPFMLGGGS	25	0.000176973
YVTSGDSGGGS	25	0.000176973
WERTYFPGGGS	25	0.000176973
SLLTSNSGGGS	25	0.000176973
DFKLSEIGGGS	25	0.000176973
KPDLPPAGGGS	25	0.000176973
MVLQPPPGGGS	25	0.000176973
TPFTHPSGGGS	25	0.000176973
VPLTHPLGGGS	25	0.000176973
DGRPETRGGGS	25	0.000176973
YMPGFPQGGGS	25	0.000176973
SLFPYHTGGGS	25	0.000176973
GSLIPVAGGGS	25	0.000176973
VLPRAYPGGGS	25	0.000176973
WSHPASEGGGS	25	0.000176973
QTVNLSPGGGS	25	0.000176973
APNVNNNGGGS	25	0.000176973
ALPLPLGGGGS	25	0.000176973
LSQPTFAGGGS	25	0.000176973
NTPPVRTGGGS	25	0.000176973
ITMGTYNGGGS	25	0.000176973
SFQQTSIGGGS	25	0.000176973
SYAAQNIGGGS	25	0.000176973
SSTYPRIGGGS	25	0.000176973
TKLDSVSGGGS	25	0.000176973
TVLSSTHGGGS	25	0.000176973
VQKGLINGGGS	25	0.000176973
HAKTVLNGGGS	25	0.000176973
YTTQSHLGGGS	25	0.000176973
DPPTLALGGGS	25	0.000176973
ANAHPPHGGGS	25	0.000176973
EGLHQINGGGS	25	0.000176973
HTSTWPMGGGS	25	0.000176973
SLKFDARGGGS	25	0.000176973
QVYEIPRGGGS	25	0.000176973
AHKTSVMGGGS	25	0.000176973
NPWPPYDGGGS	25	0.000176973
LTTHITAGGGS	25	0.000176973
QWHHRVVGGGS	25	0.000176973
TTYWSNLGGGS	25	0.000176973
TWGPIQQGGGS	25	0.000176973
LHSQPRYGGGS	25	0.000176973
YAVPLRLGGGS	25	0.000176973
GSVHDHPGGGS	25	0.000176973
MADNRASGGGS	25	0.000176973
YSIYPTNGGGS	25	0.000176973
TWTTLIQGGGS	25	0.000176973
TSSCTSFGGGS	25	0.000176973
QLESNTAGGGS	25	0.000176973
SIPGAHTGGGS	25	0.000176973
HQAYLSLGGGS	25	0.000176973
FTATHIWGGGS	25	0.000176973
LTISSLRGGGS	25	0.000176973
GKPTIPHGGGS	25	0.000176973
NPLWNHLGGGS	25	0.000176973
TPALRQFGGGS	25	0.000176973
NVAAIQQGGGS	25	0.000176973
STTVGPIGGGS	25	0.000176973
ETMYTGTGGGS	25	0.000176973
SDARLNDGGGS	25	0.000176973
SADYHSVGGGS	25	0.000176973
MANHHSPGGGS	25	0.000176973
VYPPMRAGGGS	25	0.000176973
IPASWYVGGGS	25	0.000176973
NMIALSTGGGS	25	0.000176973
HSTAPQLGGGS	25	0.000176973
KSPWFTLGGGS	25	0.000176973
DMTNMLMGGGS	25	0.000176973
YMVNHRAGGGS	25	0.000176973
VPFTADAGGGS	25	0.000176973
NIQSADTGGGS	25	0.000176973
DGSPTPLGGGS	25	0.000176973
YQLSYPAGGGS	25	0.000176973
MTDYFFKGGGS	25	0.000176973
NIMNAYFGGGS	25	0.000176973
YHTTFSTGGGS	25	0.000176973
IHLGTLEGGGS	25	0.000176973
NLFSVAEGGGS	25	0.000176973
QTWTNRVGGGS	25	0.000176973
HLTRWYVGGGS	25	0.000176973
NNASLMYGGGS	25	0.000176973
EMHAGPYGGGS	25	0.000176973
YNETFFPGGGS	25	0.000176973
TYGSTVTGGGS	25	0.000176973
DGARAVKGGGS	25	0.000176973
WDTTTVHGGGS	25	0.000176973
NTERPISGGGS	25	0.000176973
TYPFVMFGGGS	25	0.000176973
SMFNLRYGGGS	25	0.000176973
QTAHFGRGGGS	25	0.000176973
TSHFLRSGGGS	25	0.000176973
SHWRNPSGGGS	24	0.000169894
SFDFGFGGGGS	24	0.000169894
KPLPQSVGGGS	24	0.000169894
KLPYTSTGGGS	24	0.000169894
IPFSSERGGGS	24	0.000169894
FAPTPHLGGGS	24	0.000169894
TMGRLLPGGGS	24	0.000169894
TLNPLVTGGGS	24	0.000169894
NYSRPMLGGGS	24	0.000169894
GTDRSPAGGGS	24	0.000169894
DYHVHRLGGGS	24	0.000169894
STTAAEYGGGS	24	0.000169894
TPMQQAYGGGS	24	0.000169894
YVRSYYVGGGS	24	0.000169894
VHQDGDMGGGS	24	0.000169894
QLNHVTDGGGS	24	0.000169894
YSTQAWPGGGS	24	0.000169894
NQSASLFGGGS	24	0.000169894
STGPFRYGGGS	24	0.000169894
KIDGPPFGGGS	24	0.000169894
TKLDNPSGGGS	24	0.000169894
SMSYLPLGGGS	24	0.000169894
TQHDSIPGGGS	24	0.000169894
DRPTWKAGGGS	24	0.000169894
FARDATAGGGS	24	0.000169894
DGHVLPTGGGS	24	0.000169894
SGNHFPGGGGS	24	0.000169894
AQTFTSDGGGS	24	0.000169894
QYQYDTTGGGS	24	0.000169894
VPLMEGGGGGS	24	0.000169894
MVDLTSFGGGS	24	0.000169894
TAPWVQEGGGS	24	0.000169894
MLDHTDPGGGS	24	0.000169894
YAHLGTHGGGS	24	0.000169894
KFELPRKGGGS	24	0.000169894
SHTLLHSGGGS	24	0.000169894
STLLHGLGGGS	24	0.000169894
SSSASTSGGGS	24	0.000169894
FTMPSWMGGGS	24	0.000169894
DSRMADAGGGS	24	0.000169894
LESSQPQGGGS	24	0.000169894
STNFPMSGGGS	24	0.000169894
ESVGGNAGGGS	24	0.000169894
EWQMQAFGGGS	24	0.000169894
SMIMNTIGGGS	24	0.000169894
TLAARLTGGGS	24	0.000169894
LDRKAGLGGGS	24	0.000169894
TKPQAGFGGGS	24	0.000169894
NGQFSPVGGGS	24	0.000169894
TSSNTNVGGGS	24	0.000169894
LAFHRMPGGGS	24	0.000169894
DATKNIYGGGS	24	0.000169894
QLIPSTTGGGS	24	0.000169894
QLHQIDRGGGS	24	0.000169894
KSVISDIGGGS	24	0.000169894
SDRSLVAGGGS	24	0.000169894
LARATQHGGGS	24	0.000169894
RLLDPIAGGGS	24	0.000169894
FGPAGLVGGGS	24	0.000169894
WRGQDHNGGGS	24	0.000169894
QPLQLKSGGGS	24	0.000169894
WVTSPRPGGGS	24	0.000169894
DPNMSATGGGS	24	0.000169894
APLNIRLGGGS	24	0.000169894
MPRPHTYGGGS	24	0.000169894
NSPLDEPGGGS	24	0.000169894
SLSTFSSGGGS	24	0.000169894
EQVSYNTGGGS	24	0.000169894
VDYAYERGGGS	24	0.000169894
MPDQTLLGGGS	24	0.000169894
SIAMDALGGGS	24	0.000169894
YSPIIRPGGGS	24	0.000169894
TTVHNPRGGGS	24	0.000169894
ASPWLSKGGGS	24	0.000169894
SLYSGTMGGGS	24	0.000169894
QGQDLEYGGGS	24	0.000169894
GQVNSDDGGGS	24	0.000169894
RLMEPFTGGGS	24	0.000169894
STGRSFAGGGS	24	0.000169894
GNWPSRLGGGS	24	0.000169894
MGIRAQAGGGS	24	0.000169894
TYNYSTSGGGS	24	0.000169894
SHALETMGGGS	24	0.000169894
ESPDRAQGGGS	24	0.000169894
DPSHTLMGGGS	24	0.000169894
YAVSALRGGGS	24	0.000169894
VIAHVRGGGGS	24	0.000169894
HWVAPFQGGGS	24	0.000169894
MTRTSQMGGGS	24	0.000169894
APIHTARGGGS	24	0.000169894
TSAKPSIGGGS	24	0.000169894
AVASALAGGGS	24	0.000169894
WEHRGALGGGS	24	0.000169894
STSGTAKGGGS	24	0.000169894
MQFPMTTGGGS	24	0.000169894
GWSNTGSGGGS	24	0.000169894
ARLLPTGGGGS	24	0.000169894
TAFPTGIGGGS	24	0.000169894
SHFSPPPGGGS	24	0.000169894
WGLPAWIGGGS	24	0.000169894
HTHLSTWGGGS	24	0.000169894
SAGLLKGGGGS	24	0.000169894
NSMEVSYGGGS	24	0.000169894
LTPVRGHGGGS	24	0.000169894
LRYPPHYGGGS	24	0.000169894
TSHLPMLGGGS	24	0.000169894
VPRERVSGGGS	24	0.000169894
TDSNPTVGGGS	24	0.000169894
GYVRYISGGGS	24	0.000169894
SGGAAAPGGGS	24	0.000169894
SWLELRTGGGS	24	0.000169894
SPTSSTLGGGS	24	0.000169894
TAQHPTPGGGS	24	0.000169894
YPVSFRSGGGS	24	0.000169894
SGSWMTAGGGS	24	0.000169894
LVRHHAQGGGS	24	0.000169894
GPLLFPVGGGS	24	0.000169894
FNSSWHLGGGS	24	0.000169894
NDHPSMGGGGS	24	0.000169894
RVLIESSGGGS	24	0.000169894
ELPKPYAGGGS	24	0.000169894
TDSPMRHGGGS	24	0.000169894
TTQPLTLGGGS	24	0.000169894
LTSDTLTGGGS	24	0.000169894
AVYNPPVGGGS	24	0.000169894
AGFFISNGGGS	24	0.000169894
SFTLLDWGGGS	24	0.000169894
GTSVEHTGGGS	24	0.000169894
GYAPNAQGGGS	24	0.000169894
STSAFYRGGGS	24	0.000169894
SLIQELSGGGS	24	0.000169894
AHTWVPTGGGS	24	0.000169894
STDARFVGGGS	24	0.000169894
SSSTSAVGGGS	24	0.000169894
GMTDRTDGGGS	24	0.000169894
HFPRTEPGGGS	24	0.000169894
QVEGIDDGGGS	24	0.000169894
STILTELGGGS	24	0.000169894
SPEWNFYGGGS	24	0.000169894
EWHNFRQGGGS	24	0.000169894
LPHLGSNGGGS	24	0.000169894
SELDDPPGGGS	24	0.000169894
TGDLSTLGGGS	24	0.000169894
TVWARLHGGGS	24	0.000169894
WPSGSIEGGGS	24	0.000169894
TWSAALKGGGS	24	0.000169894
DSHQLYTGGGS	24	0.000169894
HSPMLNPGGGS	24	0.000169894
SHSISRSGGGS	24	0.000169894
WHSDKFLGGGS	24	0.000169894
ATSRPFYGGGS	24	0.000169894
QVDHPMLGGGS	24	0.000169894
SDNVLSPGGGS	24	0.000169894
SWAVVVRGGGS	24	0.000169894
HPLITFRGGGS	24	0.000169894
EVKTGGSGGGS	24	0.000169894
SAMKALTGGGS	24	0.000169894
HPLMVPSGGGS	24	0.000169894
GTTRNLSGGGS	24	0.000169894
TWGKDLRGGGS	24	0.000169894
NNVHDRTGGGS	24	0.000169894
YDTAAHPGGGS	24	0.000169894
LAVQQMVGGGS	24	0.000169894
GFASPLTGGGS	24	0.000169894
DNAGHHNGGGS	24	0.000169894
SRPMPVLGGGS	24	0.000169894
[truncated: 998,000+ more rows]
